# Supplementary material for: 9-Benzamido­acridinium chloride
Source: Acta Crystallogr Sect E Struct Rep Online. 2009 Oct 3;65(Pt 11):o2622. doi: 10.1107/S1600536809039439 (PMC2971138; doi:10.1107/S1600536809039439)
Supplement: Supplementary file 2 [file e-65-o2622-Isup2.hkl]

# 
# h,k,l, Fc-squared, Fo-squared, sigma(Fo-squared) and status flag 
# 
data_I
_shelx_title ' Y2735 in P-1' 
_shelx_refln_list_code          4 
_shelx_F_calc_maximum      138.36 
_exptl_crystal_F_000       348.00 
_reflns_d_resolution_high  0.8108 
 
loop_ 
 _symmetry_equiv_pos_as_xyz 
 'x, y, z' 
 '-x, -y, -z' 
 
_cell_length_a     8.9601 
_cell_length_b     9.0084 
_cell_length_c    10.8775 
_cell_angle_alpha  79.168 
_cell_angle_beta   65.855 
_cell_angle_gamma  86.927 
 
_shelx_F_squared_multiplier     1.000 
 
loop_ 
 _refln_index_h 
 _refln_index_k 
 _refln_index_l 
 _refln_F_squared_calc 
 _refln_F_squared_meas 
 _refln_F_squared_sigma 
 _refln_observed_status 
   2   0   0      818.77      811.36      4.04 o 
   3   0   0      501.28      484.52      3.41 o 
   4   0   0      862.84      921.24     10.00 o 
   5   0   0      875.25      892.28     23.59 o 
   6   0   0       26.40       21.11      6.39 o 
   7   0   0      222.79      218.64      9.57 o 
   8   0   0        0.37        1.26      1.55 o 
   9   0   0       13.45        8.60      5.36 o 
  10   0   0       24.03       21.74      7.95 o 
 -10   1   0       93.94       95.55     14.19 o 
  -9   1   0       26.61       22.09      5.53 o 
  -8   1   0      283.55      281.17     12.39 o 
  -7   1   0       13.44       14.50      5.49 o 
  -6   1   0        8.89        6.37      0.98 o 
  -5   1   0      326.23      314.71      3.93 o 
  -4   1   0       11.14       14.80      2.57 o 
  -3   1   0      428.94      393.29      6.01 o 
  -2   1   0     4889.16     4776.20     17.76 o 
  -1   1   0      728.16      739.40      4.26 o 
   1   1   0       15.50       17.52      1.42 o 
   2   1   0     1097.80     1112.22     11.00 o 
   3   1   0       21.42       25.20      1.71 o 
   4   1   0      180.24      226.28      3.81 o 
   5   1   0        8.80       12.44      1.39 o 
   6   1   0        4.29        5.26      2.07 o 
   7   1   0        5.55        8.34      2.65 o 
   8   1   0      165.94      163.02      8.04 o 
  10   1   0        2.63        3.03      3.02 o 
  -9   2   0       34.05       23.98     12.53 o 
  -8   2   0       14.80       16.11      7.37 o 
  -7   2   0        4.95        3.15      0.77 o 
  -6   2   0      160.79      167.90      3.28 o 
  -5   2   0        4.73        4.74      1.57 o 
  -4   2   0      265.71      252.69      5.17 o 
  -3   2   0       88.33       78.38      2.37 o 
  -2   2   0     1239.39     1288.11      8.27 o 
  -1   2   0     8857.44     9077.02     24.31 o 
   0   2   0        6.29        9.58      1.32 o 
   1   2   0      663.97      694.30      4.79 o 
   2   2   0       66.03       55.10      1.36 o 
   3   2   0      438.23      415.59     10.33 o 
   4   2   0      776.27      822.21      6.43 o 
   5   2   0      383.02      394.95      5.44 o 
   6   2   0      164.34      158.95      2.88 o 
   7   2   0      280.37      285.32     11.14 o 
   8   2   0      153.89      144.19      8.05 o 
   9   2   0       12.22        9.66      3.70 o 
  -9   3   0       88.58      109.28     17.57 o 
  -8   3   0       92.98       91.94     13.60 o 
  -7   3   0       13.78        8.90      2.34 o 
  -6   3   0     2039.72     2088.48     16.00 o 
  -5   3   0       16.48       17.83      4.28 o 
  -4   3   0        0.16        1.19      0.69 o 
  -3   3   0     1013.29     1038.77      9.88 o 
  -2   3   0     1244.76     1237.36     17.08 o 
  -1   3   0      311.42      323.24      5.36 o 
   0   3   0       83.37       81.57      1.91 o 
   1   3   0      749.01      698.31      5.58 o 
   2   3   0      188.07      165.68      3.02 o 
   3   3   0      135.14      115.98      4.81 o 
   4   3   0      482.54      477.04      9.30 o 
   5   3   0      461.32      442.09      7.66 o 
   6   3   0      217.54      224.66      9.05 o 
   7   3   0      179.43      183.75     10.31 o 
   8   3   0        4.84        1.16      2.08 o 
   9   3   0      115.47      119.03     21.49 o 
  -9   4   0        2.05        2.53      2.84 o 
  -8   4   0       34.37       28.89     10.02 o 
  -7   4   0      170.08      170.46      6.39 o 
  -6   4   0     1076.41     1133.47     26.54 o 
  -5   4   0        2.12        3.59      1.44 o 
  -4   4   0      100.58      106.45      4.32 o 
  -3   4   0       87.47       87.52      2.79 o 
  -2   4   0      791.76      868.90     12.95 o 
  -1   4   0        2.55        1.63      1.01 o 
   0   4   0      438.98      413.35      9.23 o 
   1   4   0      219.66      214.36      4.77 o 
   2   4   0     1397.67     1310.40     22.05 o 
   3   4   0       15.16       18.77      3.27 o 
   4   4   0      148.04      140.03      4.20 o 
   5   4   0       52.05       43.21      8.80 o 
   6   4   0      944.54      944.79     35.54 o 
   7   4   0       22.72       33.63      8.34 o 
   8   4   0        3.46        3.16      1.81 o 
   9   4   0       64.87       65.88     21.64 o 
  -9   5   0        0.29        1.72      1.79 o 
  -8   5   0      147.83      176.01     11.50 o 
  -7   5   0       62.94       61.33     11.92 o 
  -6   5   0       13.51       13.14      3.21 o 
  -5   5   0        4.21        4.21      1.34 o 
  -4   5   0       14.45       14.68      3.40 o 
  -3   5   0      196.04      189.62      4.76 o 
  -2   5   0      223.87      250.86      4.59 o 
  -1   5   0      485.63      484.24      5.22 o 
   0   5   0       23.76       25.79      4.19 o 
   1   5   0      501.37      484.59     17.26 o 
   2   5   0      244.26      297.81      5.73 o 
   3   5   0      128.14      120.95      6.52 o 
   4   5   0     1227.73     1225.05     14.80 o 
   5   5   0      108.85      100.87      3.77 o 
   6   5   0       48.71       46.63      6.81 o 
   7   5   0       59.08       62.99     12.84 o 
   8   5   0      214.07      238.56     15.89 o 
  -8   6   0        0.59        1.82      2.19 o 
  -7   6   0       37.17       30.23      7.72 o 
  -6   6   0       23.10       20.29      3.45 o 
  -5   6   0      165.52      159.69     10.93 o 
  -4   6   0       53.50       59.09      5.75 o 
  -3   6   0      142.05      148.17      4.63 o 
  -2   6   0      191.10      192.48      9.64 o 
  -1   6   0      236.40      216.87      9.99 o 
   0   6   0      531.60      508.17     14.86 o 
   1   6   0      233.59      228.84      6.20 o 
   2   6   0      248.39      276.52      5.91 o 
   3   6   0      269.91      270.95      6.44 o 
   4   6   0      428.18      415.05     10.52 o 
   5   6   0     1134.75     1153.47     20.15 o 
   6   6   0      465.02      497.12      9.36 o 
   7   6   0       37.68       40.53     11.94 o 
   8   6   0       44.49       51.43     20.73 o 
  -7   7   0      260.14      266.30     16.45 o 
  -6   7   0        0.13        2.11      1.12 o 
  -5   7   0       48.22       54.60      6.87 o 
  -4   7   0      216.00      220.60     10.55 o 
  -3   7   0       43.80       41.44      4.99 o 
  -2   7   0      355.43      376.05      8.94 o 
  -1   7   0       31.80       28.42      5.99 o 
   0   7   0      106.29      103.26      3.82 o 
   1   7   0       14.91       16.38      3.80 o 
   2   7   0       16.59       16.83      3.83 o 
   3   7   0      715.71      735.59     14.79 o 
   4   7   0      182.90      186.94      8.06 o 
   5   7   0        2.63        1.87      1.32 o 
   6   7   0       73.45       75.20     12.98 o 
   7   7   0       20.84       25.84      9.59 o 
  -7   8   0       98.53      113.14      9.68 o 
  -6   8   0       67.90       67.13     14.68 o 
  -5   8   0      315.64      326.90      8.14 o 
  -4   8   0      313.56      305.81     12.54 o 
  -3   8   0        9.54       11.48      3.55 o 
  -2   8   0       92.29       93.39      6.32 o 
  -1   8   0      228.84      236.52      7.67 o 
   0   8   0       50.90       61.05      9.79 o 
   1   8   0       39.74       42.31      8.24 o 
   2   8   0       52.11       52.92      6.70 o 
   3   8   0       75.47       80.15      8.97 o 
   4   8   0       84.21       78.24     13.92 o 
   5   8   0       26.79       20.76      4.30 o 
   6   8   0       81.97       73.85     11.59 o 
  -5   9   0        0.04        1.35      2.84 o 
  -4   9   0      122.61       76.57     23.64 o 
  -3   9   0      159.78      153.02      8.61 o 
  -2   9   0       29.41       32.37      5.18 o 
  -1   9   0        8.12        5.97      2.51 o 
   0   9   0      219.36      216.70      7.00 o 
   1   9   0       89.09       90.81      5.40 o 
   2   9   0       70.79       58.07     11.11 o 
   3   9   0       84.65       79.07     11.79 o 
   4   9   0        0.92        2.25      1.96 o 
   5   9   0        0.78        3.18      1.86 o 
  -4  10   0       22.89       21.22      7.17 o 
  -3  10   0        1.28        1.93      2.96 o 
  -2  10   0      109.41      113.12      9.66 o 
  -1  10   0       74.84       84.66      5.37 o 
   0  10   0      682.42      711.98     16.73 o 
   1  10   0       79.76       67.78      8.87 o 
   2  10   0       55.90       65.36     12.28 o 
   3  10   0       15.20       11.07      3.07 o 
  -3 -10   1      260.61      279.77     15.65 o 
  -2 -10   1       57.43       47.34     13.37 o 
  -1 -10   1       63.92       67.79      6.18 o 
   0 -10   1      395.57      409.02     17.09 o 
   1 -10   1      588.70      600.20     58.13 o 
   2 -10   1       43.81       42.31     11.94 o 
   3 -10   1       64.99       57.97     14.90 o 
   4 -10   1      120.11      101.24     30.03 o 
  -4  -9   1      118.92      128.82     15.68 o 
  -3  -9   1        0.08        1.55      1.19 o 
  -2  -9   1        1.49        3.76      2.09 o 
  -1  -9   1      845.82      918.01     13.80 o 
   0  -9   1      675.67      705.96     13.19 o 
   1  -9   1      217.45      217.36     28.32 o 
   2  -9   1        3.76        3.92      2.19 o 
   3  -9   1      103.52       92.94      6.31 o 
   4  -9   1       46.56       52.21      4.78 o 
   5  -9   1       11.59        1.61      3.90 o 
  -6  -8   1       32.64       55.04     13.56 o 
  -5  -8   1       17.82       20.76      3.48 o 
  -4  -8   1      139.73      143.65      7.95 o 
  -3  -8   1      269.78      257.51     17.36 o 
  -2  -8   1      592.35      602.40     14.49 o 
  -1  -8   1       97.65      100.85      5.81 o 
   0  -8   1      155.90      157.43      8.88 o 
   1  -8   1      814.27      867.38     15.56 o 
   2  -8   1       49.76       45.41     13.34 o 
   3  -8   1      207.88      212.26      9.57 o 
   4  -8   1        0.75        1.14      0.92 o 
   5  -8   1      189.85      178.99      7.64 o 
   6  -8   1        2.45        2.08      1.31 o 
   7  -8   1        1.65        1.21      2.09 o 
  -7  -7   1       98.63      111.19     10.73 o 
  -6  -7   1      446.22      437.30     28.52 o 
  -5  -7   1      276.33      293.79     17.40 o 
  -4  -7   1       78.30       75.19     10.00 o 
  -3  -7   1       47.63       52.84      9.91 o 
  -2  -7   1      800.85      791.63     16.14 o 
  -1  -7   1       28.69       29.11     10.17 o 
   0  -7   1       53.01       61.09     12.89 o 
   1  -7   1        0.07        1.23      0.94 o 
   2  -7   1      289.21      276.63     17.04 o 
   3  -7   1        2.05        2.16      1.45 o 
   4  -7   1       25.76       22.00      5.05 o 
   5  -7   1        4.38        3.94      1.68 o 
   6  -7   1       89.71       81.16      5.07 o 
   7  -7   1       32.66       15.04      5.65 o 
  -7  -6   1      127.22      140.92     34.94 o 
  -6  -6   1     1091.31     1119.86     31.12 o 
  -5  -6   1      274.42      269.83      6.69 o 
  -4  -6   1      123.94      109.89      6.79 o 
  -3  -6   1      740.26      754.49     17.63 o 
  -2  -6   1       33.93       38.69      7.52 o 
  -1  -6   1       30.25       27.45      5.35 o 
   0  -6   1       51.23       46.95      5.68 o 
   1  -6   1       44.25       48.21      6.87 o 
   2  -6   1       71.70       63.39      5.95 o 
   3  -6   1      131.83      135.74      5.18 o 
   4  -6   1      122.34      121.71      5.03 o 
   5  -6   1      325.29      309.63      8.92 o 
   6  -6   1       88.20       90.76      7.90 o 
   7  -6   1        7.84        3.82      1.80 o 
   8  -6   1        0.04        1.23      1.57 o 
  -8  -5   1      121.39      162.97     27.67 o 
  -7  -5   1        9.05        9.12      6.36 o 
  -6  -5   1       14.73       11.03      2.24 o 
  -5  -5   1      601.61      632.49     12.49 o 
  -4  -5   1       20.89       24.86      4.16 o 
  -3  -5   1       55.74       48.59      2.63 o 
  -2  -5   1      141.73      149.62      7.06 o 
  -1  -5   1     1329.18     1387.88     14.25 o 
   0  -5   1        2.21        2.40      0.93 o 
   1  -5   1      465.09      433.51     22.58 o 
   2  -5   1      329.49      327.97      6.10 o 
   3  -5   1       20.37       17.65      2.97 o 
   4  -5   1       31.78       29.44      5.97 o 
   5  -5   1      912.51      894.61     25.25 o 
   6  -5   1      162.88      158.73      4.76 o 
   7  -5   1       46.41       46.42      7.97 o 
   8  -5   1       85.43       91.27     12.80 o 
   9  -5   1       11.92        4.42      5.11 o 
  -8  -4   1       22.29       25.32      8.04 o 
  -7  -4   1      173.99      177.97      9.17 o 
  -6  -4   1      118.08      114.02      9.70 o 
  -5  -4   1       24.68       23.01      7.31 o 
  -4  -4   1      319.66      324.40     10.35 o 
  -3  -4   1       79.60       83.37      3.59 o 
  -2  -4   1      617.68      615.39      8.87 o 
  -1  -4   1     1374.52     1391.60     17.26 o 
   0  -4   1      486.89      462.51      6.93 o 
   1  -4   1        1.82        3.84      1.03 o 
   2  -4   1        4.28        3.41      0.96 o 
   3  -4   1     3696.66     3909.64     19.92 o 
   4  -4   1     1219.27     1211.32     17.49 o 
   5  -4   1       42.21       37.69      6.07 o 
   6  -4   1      275.46      275.27      7.15 o 
   7  -4   1      239.84      246.93      6.41 o 
   8  -4   1      157.99      154.23     22.77 o 
   9  -4   1       61.92       51.67     18.11 o 
  -9  -3   1       18.09       24.47      7.31 o 
  -8  -3   1      137.71      134.99     16.34 o 
  -7  -3   1       44.46       53.65     14.16 o 
  -6  -3   1        0.38        0.62      0.42 o 
  -5  -3   1      331.82      341.48      5.34 o 
  -4  -3   1       43.40       45.46      5.20 o 
  -3  -3   1      127.80      118.62      5.36 o 
  -2  -3   1      261.27      263.57      5.35 o 
  -1  -3   1      259.64      255.63      4.46 o 
   0  -3   1      411.92      395.38      4.18 o 
   1  -3   1       82.17       78.10      2.25 o 
   2  -3   1     1141.98     1090.11     18.27 o 
   3  -3   1       75.61       69.50      3.91 o 
   4  -3   1     2864.58     2893.68     29.78 o 
   5  -3   1       73.08       77.94      9.95 o 
   6  -3   1       44.52       37.69      2.48 o 
   7  -3   1       10.41        6.57      1.97 o 
   8  -3   1       60.82       55.66     10.87 o 
   9  -3   1       63.56       64.42     11.31 o 
  10  -3   1       90.05       96.45     21.45 o 
  -9  -2   1        0.00        2.80      2.84 o 
  -8  -2   1        2.51       10.11      4.68 o 
  -7  -2   1        0.13        2.94      2.80 o 
  -6  -2   1       76.26       72.78      3.28 o 
  -5  -2   1       48.55       49.44      2.51 o 
  -4  -2   1      627.22      650.21      6.84 o 
  -3  -2   1      737.00      772.67     10.18 o 
  -2  -2   1      444.14      461.05      4.33 o 
  -1  -2   1      830.80      791.66      6.92 o 
   0  -2   1      248.67      218.53      3.29 o 
   1  -2   1       38.91       40.31      5.11 o 
   2  -2   1    11254.59    11328.25    105.03 o 
   3  -2   1     2009.65     1980.74     20.26 o 
   4  -2   1      231.44      249.11      8.69 o 
   5  -2   1       36.04       40.72      8.38 o 
   6  -2   1      223.05      217.18     20.15 o 
   7  -2   1      120.59      118.36      3.88 o 
   8  -2   1       65.29       52.41     17.84 o 
   9  -2   1        7.12        6.27      4.28 o 
  10  -2   1      155.76      148.18     33.54 o 
  -9  -1   1      116.59      107.25     30.20 o 
  -8  -1   1      243.85      220.65      9.64 o 
  -7  -1   1      305.35      296.12     16.16 o 
  -6  -1   1      402.84      397.09     11.41 o 
  -5  -1   1      124.20      124.07      5.71 o 
  -4  -1   1       53.84       85.79      2.07 o 
  -3  -1   1     1055.27     1128.56     12.69 o 
  -2  -1   1      761.84      763.30     13.47 o 
  -1  -1   1       86.01       97.81      3.21 o 
   1  -1   1     2678.64     2678.60     10.92 o 
   2  -1   1      588.21      572.43      5.11 o 
   3  -1   1      470.58      452.43      8.02 o 
   4  -1   1       53.81       65.93      4.24 o 
   5  -1   1       85.66       67.64      3.62 o 
   6  -1   1       10.08       10.07      1.78 o 
   7  -1   1       50.21       44.91      7.61 o 
   8  -1   1      100.82       91.34     17.59 o 
   9  -1   1       22.85       25.37      7.71 o 
  10  -1   1        5.06        7.33      4.15 o 
  -9   0   1       75.78       59.63     21.60 o 
  -8   0   1       48.19       40.71     11.02 o 
  -7   0   1       46.84       65.03     15.71 o 
  -6   0   1        3.88        5.49      2.82 o 
  -5   0   1        0.29        2.56      1.73 o 
  -4   0   1     1725.52     1846.75     20.26 o 
  -3   0   1     1285.92     1321.33     14.52 o 
  -2   0   1     1490.67     1415.80      9.08 o 
  -1   0   1      112.40      116.96      1.98 o 
   2   0   1     1864.46     1849.17      6.47 o 
   3   0   1      119.71      130.10      1.79 o 
   4   0   1        9.41       20.83      3.65 o 
   5   0   1       73.30       61.37      3.36 o 
   6   0   1      238.80      234.23      7.01 o 
   7   0   1      347.31      330.60     14.42 o 
   8   0   1      272.99      231.20     10.87 o 
   9   0   1      478.56      549.76     15.49 o 
  10   0   1      125.10      116.83     12.06 o 
  -9   1   1        1.16        1.88      1.68 o 
  -8   1   1       41.60       36.84     12.88 o 
  -7   1   1       10.57       13.80      4.75 o 
  -6   1   1       49.74       57.23     13.35 o 
  -5   1   1      182.03      157.93      6.36 o 
  -4   1   1       60.58       62.43      1.41 o 
  -3   1   1      187.13      175.91      3.29 o 
  -2   1   1      902.72      881.63      5.40 o 
  -1   1   1      255.15      221.02      1.60 o 
   1   1   1     1629.13     1503.00      7.17 o 
   2   1   1      425.10      386.68      5.16 o 
   3   1   1       65.89       65.12      3.33 o 
   4   1   1      924.94      948.66     11.10 o 
   5   1   1       37.14       42.29      3.21 o 
   6   1   1      307.69      286.71      4.68 o 
   7   1   1       19.74       19.81      4.61 o 
   8   1   1       70.24      107.81     12.66 o 
   9   1   1       67.26       66.30     11.99 o 
  10   1   1      156.16      149.31     11.32 o 
  -9   2   1       15.70        7.87      5.82 o 
  -8   2   1       64.43       78.68     10.33 o 
  -7   2   1       10.42        9.55      4.17 o 
  -6   2   1      226.64      232.90      3.42 o 
  -5   2   1       27.79       28.72      1.40 o 
  -4   2   1      283.91      271.74      4.03 o 
  -3   2   1       66.39       66.17      1.83 o 
  -2   2   1     1495.51     1504.18      7.70 o 
  -1   2   1      461.48      457.13      2.66 o 
   0   2   1      776.72      750.85      4.08 o 
   1   2   1      159.99      164.32      1.94 o 
   2   2   1      280.82      266.14      4.34 o 
   3   2   1     1353.13     1345.72      9.03 o 
   4   2   1        5.71        3.11      0.73 o 
   5   2   1      620.06      647.99      6.28 o 
   6   2   1       43.50       49.16      3.65 o 
   7   2   1       17.80       17.85      4.37 o 
   8   2   1     1304.53     1336.10     22.25 o 
   9   2   1       97.23      104.78     13.26 o 
  10   2   1       42.45       46.34     17.50 o 
  -9   3   1       89.46       96.24     12.98 o 
  -8   3   1       21.94       13.83      5.42 o 
  -7   3   1       56.69       52.08     15.30 o 
  -6   3   1      895.24      895.76     29.41 o 
  -5   3   1      444.40      428.50      5.87 o 
  -4   3   1      236.24      224.86      3.57 o 
  -3   3   1      740.35      800.02      8.13 o 
  -2   3   1      120.24      103.04      2.91 o 
  -1   3   1       20.30       23.66      1.44 o 
   0   3   1     2547.29     2516.76     11.83 o 
   1   3   1      682.94      676.92      5.84 o 
   2   3   1     1668.32     1718.57      8.87 o 
   3   3   1      480.90      456.84      5.54 o 
   4   3   1      215.07      215.04      3.47 o 
   5   3   1      442.35      411.03      7.83 o 
   6   3   1      102.61      102.11      4.69 o 
   7   3   1      709.82      743.55     12.44 o 
   8   3   1       26.77       34.40     13.02 o 
   9   3   1      118.16      135.26     22.45 o 
  -9   4   1        1.84        2.11      2.04 o 
  -8   4   1      167.76      187.33      8.33 o 
  -7   4   1        0.09        1.39      2.00 o 
  -6   4   1      889.95      913.30     16.13 o 
  -5   4   1       99.07       86.68      4.40 o 
  -4   4   1        4.07        5.32      1.07 o 
  -3   4   1      596.85      569.07      5.56 o 
  -2   4   1        6.93        4.20      0.75 o 
  -1   4   1      619.80      587.34      6.69 o 
   0   4   1       15.27       21.33      2.31 o 
   1   4   1        9.61        8.99      1.78 o 
   2   4   1      448.35      419.50      5.56 o 
   3   4   1        0.41        1.34      1.13 o 
   4   4   1       24.79       24.03      3.12 o 
   5   4   1      100.28       99.81      4.78 o 
   6   4   1     1255.53     1251.38     22.34 o 
   7   4   1      543.36      549.10     10.60 o 
   8   4   1       15.03       25.72      5.53 o 
   9   4   1       34.22       25.17      9.23 o 
  -8   5   1       66.16       56.67     16.65 o 
  -7   5   1        3.30        1.90      1.50 o 
  -6   5   1       34.02       34.68      6.76 o 
  -5   5   1      413.91      420.20     17.34 o 
  -4   5   1      205.75      205.86      4.46 o 
  -3   5   1      267.14      264.33     11.10 o 
  -2   5   1       45.56       50.88      4.23 o 
  -1   5   1      977.85      999.48     15.27 o 
   0   5   1       27.84       29.40      3.91 o 
   1   5   1      396.52      364.13      4.60 o 
   2   5   1      126.57      136.21      4.09 o 
   3   5   1      183.30      178.76      4.93 o 
   4   5   1       33.67       44.50      6.43 o 
   5   5   1      318.94      340.95     11.28 o 
   6   5   1     1965.98     2003.47     37.55 o 
   7   5   1       82.89       82.45     12.34 o 
   8   5   1        3.88        5.72      3.47 o 
   9   5   1        5.95        4.05      3.54 o 
  -7   6   1       65.04       48.67     12.98 o 
  -6   6   1       13.90       11.75      3.01 o 
  -5   6   1       24.76       21.45      4.34 o 
  -4   6   1      220.68      224.18      9.82 o 
  -3   6   1        7.83        8.04      1.55 o 
  -2   6   1      601.37      593.19     14.55 o 
  -1   6   1       21.75       24.44      3.17 o 
   0   6   1      127.52      135.41      3.05 o 
   1   6   1      392.19      376.86      7.62 o 
   2   6   1      173.98      167.54      9.18 o 
   3   6   1       83.18       87.58     10.12 o 
   4   6   1       14.81       14.16      3.08 o 
   5   6   1        4.83        2.70      1.90 o 
   6   6   1      261.24      254.55      8.05 o 
   7   6   1        0.22        2.36      1.59 o 
   8   6   1       71.14       69.10     18.28 o 
  -6   7   1        2.60        1.37      2.33 o 
  -5   7   1      346.57      351.48      7.79 o 
  -4   7   1        4.58        6.20      2.80 o 
  -3   7   1       41.85       44.35      6.79 o 
  -2   7   1       45.40       43.54      7.19 o 
  -1   7   1      147.03      143.75     12.32 o 
   0   7   1       23.98       21.43      4.60 o 
   1   7   1       16.23       18.17      4.05 o 
   2   7   1      175.28      178.25      5.90 o 
   3   7   1      291.44      292.36      8.02 o 
   4   7   1       57.61       65.05     10.74 o 
   5   7   1       12.48       12.19      3.00 o 
   6   7   1       42.16       37.27      7.66 o 
   7   7   1       20.06       19.20      4.73 o 
  -6   8   1       12.17        9.75      5.49 o 
  -5   8   1        9.00       13.74      6.63 o 
  -4   8   1       55.59       43.78     14.54 o 
  -3   8   1      165.80      174.61      4.91 o 
  -2   8   1       24.23       21.86      3.90 o 
  -1   8   1       95.67       87.20      7.13 o 
   0   8   1      452.73      469.64      9.67 o 
   1   8   1      525.61      534.06     10.80 o 
   2   8   1       69.48       68.85      8.52 o 
   3   8   1      147.06      142.29      5.29 o 
   4   8   1      215.58      212.69      7.75 o 
   5   8   1      112.44      116.09      6.74 o 
   6   8   1       18.39       15.40      6.16 o 
   7   8   1       36.58       24.05      7.70 o 
  -5   9   1        3.96        5.53      3.18 o 
  -4   9   1       58.96       56.98     15.12 o 
  -3   9   1       26.46       27.25     10.24 o 
  -2   9   1       25.37       22.25      9.41 o 
  -1   9   1      180.66      193.87      5.95 o 
   0   9   1      265.70      266.12      6.56 o 
   1   9   1      116.29      116.13      6.72 o 
   2   9   1       48.47       35.58      9.32 o 
   3   9   1      266.29      272.53     11.72 o 
   4   9   1      102.87       82.14     13.96 o 
   5   9   1       21.48       19.41      4.82 o 
  -4  10   1       82.77       43.63     14.63 o 
  -3  10   1      129.55      118.07     26.94 o 
  -2  10   1      171.16      170.97     18.44 o 
  -1  10   1       11.28       12.26      5.63 o 
   0  10   1      141.71      153.34      7.49 o 
   1  10   1       35.58       31.26      7.56 o 
   2  10   1      123.75      113.73     11.15 o 
   3  10   1      103.17      117.79      8.31 o 
   4  10   1        0.50        1.49      1.38 o 
   0  11   1       62.66       56.16     17.21 o 
  -2 -10   2        1.13        1.07      2.14 o 
  -1 -10   2       43.70       34.75     10.33 o 
   0 -10   2      153.33      156.37      9.54 o 
   1 -10   2        4.75        6.03      2.76 o 
   2 -10   2       49.31       46.48      9.85 o 
   3 -10   2        0.22        1.94      1.40 o 
  -4  -9   2       22.55       17.81      4.87 o 
  -3  -9   2       66.46       54.53     14.59 o 
  -2  -9   2       44.49       40.17      8.23 o 
  -1  -9   2        0.97        5.67      2.30 o 
   0  -9   2       45.80       41.09     11.08 o 
   1  -9   2       18.64       15.19      5.82 o 
   2  -9   2       84.56       82.75     11.24 o 
   3  -9   2       15.59       20.11      4.62 o 
   4  -9   2       48.62       38.92      6.32 o 
   5  -9   2      143.05      127.52     10.99 o 
  -5  -8   2       23.96       17.04      7.17 o 
  -4  -8   2      224.65      256.44     16.32 o 
  -3  -8   2       75.73       61.70     11.94 o 
  -2  -8   2        1.68        1.25      1.37 o 
  -1  -8   2      178.44      185.05      6.96 o 
   0  -8   2       38.10       32.66      6.84 o 
   1  -8   2       51.43       44.78      8.37 o 
   2  -8   2      133.58      147.42     12.46 o 
   3  -8   2       33.90       27.74      7.37 o 
   4  -8   2        4.39        2.41      1.65 o 
   5  -8   2       42.82       39.68     10.06 o 
   6  -8   2        6.71        6.79      3.40 o 
   7  -8   2      362.45      337.83     16.24 o 
  -6  -7   2        4.37        8.36      3.50 o 
  -5  -7   2      237.16      228.18     21.92 o 
  -4  -7   2       19.83       26.30      5.17 o 
  -3  -7   2       31.83       30.51      7.33 o 
  -2  -7   2       49.83       53.69      8.59 o 
  -1  -7   2       44.11       53.06      8.64 o 
   0  -7   2       45.58       44.56      8.71 o 
   1  -7   2       10.96       14.67      3.63 o 
   2  -7   2      409.90      414.36     10.54 o 
   3  -7   2        0.30        1.24      2.75 o 
   4  -7   2      296.48      285.74      8.92 o 
   5  -7   2       57.93       59.83      8.75 o 
   6  -7   2        0.38        0.83      1.65 o 
   7  -7   2      503.69      484.28     20.47 o 
   8  -7   2       67.09       32.78     11.35 o 
  -7  -6   2       70.82       52.16     15.06 o 
  -6  -6   2       76.09       68.86     14.99 o 
  -5  -6   2       44.77       45.07      7.77 o 
  -4  -6   2      236.22      225.66      9.99 o 
  -3  -6   2       24.66       27.62      5.60 o 
  -2  -6   2       90.68      102.79     12.72 o 
  -1  -6   2      368.39      367.35      8.27 o 
   0  -6   2        4.75        5.84      1.52 o 
   1  -6   2      493.30      483.98      8.53 o 
   2  -6   2       80.51       95.70      3.99 o 
   3  -6   2       52.44       59.90      7.64 o 
   4  -6   2       10.21       11.55      4.02 o 
   5  -6   2       83.06       77.77      9.20 o 
   6  -6   2      136.50      114.97      6.79 o 
   7  -6   2        4.02        4.37      2.00 o 
   8  -6   2      110.56      111.48      7.96 o 
  -7  -5   2       28.00       21.11      7.42 o 
  -6  -5   2       10.41        9.66      3.38 o 
  -5  -5   2      265.99      283.16     11.77 o 
  -4  -5   2      180.63      174.06      6.19 o 
  -3  -5   2       80.96       75.00     10.21 o 
  -2  -5   2      476.00      463.48      9.22 o 
  -1  -5   2      154.26      157.40      4.83 o 
   0  -5   2       40.19       38.57      6.60 o 
   1  -5   2      944.74      965.99     23.49 o 
   2  -5   2      197.10      213.64      5.55 o 
   3  -5   2      585.89      595.70     16.59 o 
   4  -5   2      161.92      166.83      5.52 o 
   5  -5   2        2.37        3.54      1.63 o 
   6  -5   2     2539.34     2638.20     39.50 o 
   7  -5   2      522.31      519.09      9.56 o 
   8  -5   2      111.78      107.48      4.87 o 
   9  -5   2        3.59        5.20      3.65 o 
  -8  -4   2       30.38       30.65      9.17 o 
  -7  -4   2      107.93      105.88     18.69 o 
  -6  -4   2       37.00       44.90     13.36 o 
  -5  -4   2      448.60      485.65     11.92 o 
  -4  -4   2       86.99       76.71      7.16 o 
  -3  -4   2       62.57       55.00      5.48 o 
  -2  -4   2      299.14      272.01     11.21 o 
  -1  -4   2        7.30       12.94      3.03 o 
   0  -4   2      274.10      252.81      6.77 o 
   1  -4   2       88.70       92.59     13.27 o 
   2  -4   2      503.27      474.06      9.26 o 
   3  -4   2      210.24      219.76      6.48 o 
   4  -4   2      552.72      559.08     13.65 o 
   5  -4   2      365.60      379.66      9.41 o 
   6  -4   2      440.54      460.04     16.54 o 
   7  -4   2      244.74      254.13     10.02 o 
   8  -4   2       23.38       19.80      5.24 o 
   9  -4   2       36.98       42.84     17.21 o 
  -8  -3   2       63.14       62.77     14.25 o 
  -7  -3   2        8.38       13.42      3.07 o 
  -6  -3   2       47.77       58.46     16.05 o 
  -5  -3   2      158.08      154.60      4.43 o 
  -4  -3   2       32.45       38.97      3.42 o 
  -3  -3   2      385.39      377.90      6.10 o 
  -2  -3   2        5.61        6.26      1.38 o 
  -1  -3   2        0.73        6.03      1.88 o 
   0  -3   2      114.59      107.34      3.90 o 
   1  -3   2      385.92      347.90     13.07 o 
   2  -3   2       75.32       64.52      3.44 o 
   3  -3   2       19.72       22.43      5.18 o 
   4  -3   2       32.83       28.50      5.60 o 
   5  -3   2       10.79       10.35      3.29 o 
   6  -3   2       18.87       17.99      4.64 o 
   7  -3   2      361.34      367.42     14.68 o 
   8  -3   2        2.39        4.14      3.56 o 
   9  -3   2       55.31       51.61     14.84 o 
  10  -3   2        2.25        1.82      2.65 o 
  -9  -2   2       97.44       80.44     12.08 o 
  -8  -2   2       57.89       70.29     17.97 o 
  -7  -2   2       98.82       93.10     14.34 o 
  -6  -2   2      184.98      175.95      8.47 o 
  -5  -2   2       59.63       64.37      4.59 o 
  -4  -2   2        1.58        4.35      0.96 o 
  -3  -2   2       44.76       64.34      3.39 o 
  -2  -2   2      244.95      300.06      5.08 o 
  -1  -2   2      491.33      485.00      5.99 o 
   0  -2   2     8115.98     8223.95     30.12 o 
   1  -2   2     1768.33     1680.83     41.48 o 
   2  -2   2     1371.94     1390.34     11.44 o 
   3  -2   2       81.00      101.45      7.20 o 
   4  -2   2      246.59      255.18      8.58 o 
   5  -2   2       63.88       59.69      6.88 o 
   6  -2   2       57.74       57.72     15.19 o 
   7  -2   2      139.93      152.94     22.54 o 
   8  -2   2      231.44      245.12      9.32 o 
   9  -2   2       19.42       21.02      7.46 o 
  10  -2   2       61.15       64.04     21.85 o 
  -9  -1   2       86.26       78.59     12.52 o 
  -8  -1   2       51.59       51.41     17.21 o 
  -7  -1   2      574.06      589.13     14.61 o 
  -6  -1   2        0.42        1.64      1.79 o 
  -5  -1   2      195.97      201.07      7.55 o 
  -4  -1   2      138.92      131.32      3.09 o 
  -3  -1   2        1.34        2.29      0.75 o 
  -2  -1   2       13.45        6.89      1.44 o 
  -1  -1   2      308.05      312.70      5.53 o 
   0  -1   2    19144.02    17586.18    461.10 o 
   1  -1   2     2895.81     2762.45     49.59 o 
   2  -1   2      292.85      284.68      6.50 o 
   3  -1   2      446.50      437.35      6.25 o 
   4  -1   2     3076.55     3370.64     55.30 o 
   5  -1   2       22.30       10.95      2.12 o 
   6  -1   2       17.80       11.46      3.86 o 
   7  -1   2      233.04      224.45     12.61 o 
   8  -1   2      153.88      169.56     24.98 o 
   9  -1   2       14.96       15.49      5.02 o 
  10  -1   2      176.10      173.88     13.38 o 
  -9   0   2       42.69       38.54     15.33 o 
  -8   0   2       10.07        9.54      2.80 o 
  -7   0   2       39.36       40.74      9.73 o 
  -6   0   2        0.93        3.30      2.47 o 
  -5   0   2      566.69      543.32     16.07 o 
  -4   0   2      126.07      136.28      5.65 o 
  -3   0   2      214.06      192.45      4.81 o 
  -2   0   2      378.12      355.43      4.33 o 
  -1   0   2       72.36       74.51      1.39 o 
   0   0   2       88.56      101.18      2.74 o 
   1   0   2       13.68       17.10      1.91 o 
   2   0   2     1337.16     1323.81      6.31 o 
   3   0   2       33.86       35.68      3.20 o 
   4   0   2      322.59      364.30      5.84 o 
   5   0   2     2130.10     2255.15     57.02 o 
   6   0   2      211.26      201.64      6.36 o 
   7   0   2      169.83      151.93     10.03 o 
   8   0   2      281.56      243.06     10.28 o 
   9   0   2       31.93       25.08      8.47 o 
  10   0   2      239.56      257.82     43.79 o 
  -9   1   2       14.08        6.43      5.00 o 
  -8   1   2      240.20      272.57     11.34 o 
  -7   1   2        2.69        0.72      2.22 o 
  -6   1   2        5.34        9.55      3.49 o 
  -5   1   2        0.15        0.36      1.14 o 
  -4   1   2      207.20      198.49      5.98 o 
  -3   1   2      512.93      485.03      7.70 o 
  -2   1   2      302.11      282.34      2.13 o 
  -1   1   2      865.55      882.33      3.79 o 
   0   1   2      154.55      139.81      1.36 o 
   1   1   2      454.77      476.94      5.08 o 
   2   1   2     1672.98     1652.37      6.97 o 
   3   1   2     1390.20     1363.25      9.15 o 
   4   1   2      959.15      973.99      9.26 o 
   5   1   2      143.19      157.88      5.62 o 
   6   1   2      429.85      430.36      9.40 o 
   7   1   2        0.18        0.30      0.55 o 
   8   1   2       88.30       77.38      5.72 o 
   9   1   2      452.91      407.04     13.22 o 
  10   1   2        0.12        2.91      3.34 o 
  -9   2   2        1.95        2.29      2.51 o 
  -8   2   2       52.96       49.09     10.29 o 
  -7   2   2       26.02       21.06      8.02 o 
  -6   2   2     2261.88     2309.05     57.66 o 
  -5   2   2       84.83       90.03      5.13 o 
  -4   2   2      493.55      481.91      7.54 o 
  -3   2   2      123.64      112.76      2.82 o 
  -2   2   2     1290.03     1332.70      9.42 o 
  -1   2   2     1163.06     1182.67      4.31 o 
   0   2   2       44.00       54.45      2.18 o 
   1   2   2     2010.16     1993.62      7.66 o 
   2   2   2        2.94        4.19      0.69 o 
   3   2   2      196.96      211.12      2.75 o 
   4   2   2      437.70      448.89     15.39 o 
   5   2   2      297.42      273.93      3.80 o 
   6   2   2        0.76        0.87      0.68 o 
   7   2   2       52.65       44.17      4.87 o 
   8   2   2      106.94      116.15      7.05 o 
   9   2   2        1.73        3.86      2.80 o 
  10   2   2       54.90       47.23     11.81 o 
  -9   3   2      257.58      285.75     19.81 o 
  -8   3   2       52.84       44.26     13.94 o 
  -7   3   2       49.84       54.76      7.37 o 
  -6   3   2       90.87       79.95      2.31 o 
  -5   3   2      169.96      170.76      4.02 o 
  -4   3   2      419.62      407.76      5.68 o 
  -3   3   2       29.83       26.95      3.05 o 
  -2   3   2      171.53      220.76      3.26 o 
  -1   3   2       31.79       34.20      0.93 o 
   0   3   2      336.22      316.14      2.68 o 
   1   3   2       41.90       31.81      3.13 o 
   2   3   2     2494.24     2568.73     18.08 o 
   3   3   2      107.43       96.81      3.35 o 
   4   3   2       23.16       20.62      3.23 o 
   5   3   2      137.62      129.24      6.31 o 
   6   3   2      629.82      620.59      8.01 o 
   7   3   2       22.26       21.80      7.07 o 
   8   3   2       34.68       29.68      4.12 o 
   9   3   2       82.88       83.67     15.78 o 
  10   3   2        5.01        5.09      4.59 o 
  -8   4   2       70.34       64.71     14.38 o 
  -7   4   2      223.68      201.40      9.17 o 
  -6   4   2       15.40       12.85      3.25 o 
  -5   4   2      170.65      167.59      5.30 o 
  -4   4   2      197.89      188.07      3.79 o 
  -3   4   2      394.80      403.80      4.57 o 
  -2   4   2      621.98      665.54      6.15 o 
  -1   4   2      653.02      672.77      6.28 o 
   0   4   2      302.65      274.73      3.65 o 
   1   4   2      808.02      784.35     10.50 o 
   2   4   2     2542.03     2941.79     45.44 o 
   3   4   2      291.15      340.31      5.61 o 
   4   4   2      349.58      324.09      6.22 o 
   5   4   2        0.32        0.59      0.72 o 
   6   4   2       32.51       38.28      6.73 o 
   7   4   2       11.28       11.72      3.16 o 
   8   4   2      105.32      113.32      6.52 o 
   9   4   2        0.06        1.75      2.85 o 
  -7   5   2       35.77       24.98     11.52 o 
  -6   5   2       63.20       69.09      3.71 o 
  -5   5   2      101.69      105.15      6.15 o 
  -4   5   2        5.16        4.41      1.57 o 
  -3   5   2      144.91      146.46      3.11 o 
  -2   5   2      350.58      351.43      4.97 o 
  -1   5   2      216.53      203.97      4.45 o 
   0   5   2      686.59      690.69     10.40 o 
   1   5   2       23.40       18.51      2.94 o 
   2   5   2      125.18      131.06      2.98 o 
   3   5   2      848.55      885.95     11.61 o 
   4   5   2       69.90       70.18      8.17 o 
   5   5   2     1108.33     1116.38     12.05 o 
   6   5   2      795.68      799.94     15.99 o 
   7   5   2      567.00      555.47     12.08 o 
   8   5   2      236.21      233.90     10.46 o 
   9   5   2       12.63       17.34      6.45 o 
  -6   6   2      128.54      140.57     19.23 o 
  -5   6   2        9.39        7.89      2.40 o 
  -4   6   2      681.57      674.75     13.55 o 
  -3   6   2       38.33       37.77      3.43 o 
  -2   6   2      273.74      261.60      3.47 o 
  -1   6   2        7.88        6.13      1.16 o 
   0   6   2     1216.92     1207.35     13.56 o 
   1   6   2       33.75       23.42      3.95 o 
   2   6   2       94.47       94.12      4.33 o 
   3   6   2      153.61      142.23      5.48 o 
   4   6   2       18.77       19.52      5.93 o 
   5   6   2      184.96      174.35      7.30 o 
   6   6   2       31.32       34.58      6.09 o 
   7   6   2       34.18       37.17      7.89 o 
   8   6   2        2.77        3.41      2.44 o 
   9   6   2        7.78       10.26      4.86 o 
  -6   7   2        9.02       10.91      4.35 o 
  -5   7   2       45.65       39.39     11.32 o 
  -4   7   2       45.92       27.89      2.86 o 
  -3   7   2       88.46       92.37      4.83 o 
  -2   7   2      208.52      210.81      8.13 o 
  -1   7   2      418.60      407.82      6.68 o 
   0   7   2      290.81      276.55      5.21 o 
   1   7   2       81.82       77.70      4.83 o 
   2   7   2      328.88      329.22      6.57 o 
   3   7   2       19.11       18.36      4.53 o 
   4   7   2      285.42      272.28     10.88 o 
   5   7   2       39.42       39.06      5.99 o 
   6   7   2       99.92      112.59      7.78 o 
   7   7   2       39.33       27.88      5.66 o 
  -6   8   2        0.24        1.91      2.80 o 
  -5   8   2      174.36      183.37     11.96 o 
  -4   8   2       16.87        4.75      3.27 o 
  -3   8   2      212.90      204.67      9.57 o 
  -2   8   2        0.23        0.75      0.63 o 
  -1   8   2      564.99      564.89     11.22 o 
   0   8   2     1614.15     1661.02     28.60 o 
   1   8   2      748.55      768.73     13.51 o 
   2   8   2       36.74       41.63      7.24 o 
   3   8   2       52.53       53.39      7.74 o 
   4   8   2      257.57      255.05      7.16 o 
   5   8   2       15.19       12.64      4.08 o 
   6   8   2      250.13      261.35     13.68 o 
   7   8   2        0.65        2.07      1.81 o 
  -5   9   2        3.10        6.10      3.70 o 
  -4   9   2       45.25       43.54     11.41 o 
  -3   9   2       76.55       75.52     21.96 o 
  -2   9   2       54.88       65.86     13.29 o 
  -1   9   2        1.17        3.33      1.54 o 
   0   9   2      823.48      821.17     11.28 o 
   1   9   2       70.33       53.71     10.29 o 
   2   9   2        6.71        9.48      3.26 o 
   3   9   2       26.50       34.74      7.44 o 
   4   9   2       48.41       40.33      9.92 o 
   5   9   2       42.07       48.69      8.27 o 
   6   9   2       48.68       45.41      9.99 o 
  -3  10   2        3.00        5.22      4.26 o 
  -2  10   2      129.48      131.51     10.33 o 
  -1  10   2       10.22        4.24      1.93 o 
   0  10   2       70.74       91.83     16.63 o 
   1  10   2       27.63       20.62      5.53 o 
   2  10   2      104.00      110.39      6.36 o 
   3  10   2       55.04       44.14     10.47 o 
   4  10   2        0.45        2.17      1.46 o 
   0  11   2        1.54        4.71      3.23 o 
   1  11   2        0.18        1.75      2.55 o 
   0 -10   3       53.63       42.26     11.95 o 
   1 -10   3      510.99      523.10     32.62 o 
   2 -10   3       28.95       23.55      9.68 o 
   3 -10   3       23.90       16.13      5.97 o 
  -3  -9   3        4.11        2.17      2.20 o 
  -2  -9   3       15.28       11.85      4.79 o 
  -1  -9   3       70.50       72.18     11.62 o 
   0  -9   3      134.39      144.87     25.08 o 
   1  -9   3      458.35      492.16     10.73 o 
   2  -9   3        0.20        0.90      1.51 o 
   3  -9   3      102.51       90.65     11.04 o 
   4  -9   3       75.44       66.13     10.54 o 
   5  -9   3      343.44      366.29     18.02 o 
  -4  -8   3       79.39       63.49     10.86 o 
  -3  -8   3        1.79        1.73      2.13 o 
  -2  -8   3      257.09      258.22     10.45 o 
  -1  -8   3       23.24       21.56      5.18 o 
   0  -8   3        2.31        2.56      1.35 o 
   1  -8   3       60.60       57.11      6.22 o 
   2  -8   3       60.25       55.52     12.34 o 
   3  -8   3       84.74       74.13     10.61 o 
   4  -8   3        1.29        4.34      2.25 o 
   5  -8   3       30.25       28.66      6.05 o 
   6  -8   3       13.64       13.97      3.76 o 
   7  -8   3       31.14       14.31      6.28 o 
  -5  -7   3       67.56       38.00      7.29 o 
  -4  -7   3       72.76       66.11      9.15 o 
  -3  -7   3      106.02      105.00      7.93 o 
  -2  -7   3        7.15        5.62      2.00 o 
  -1  -7   3       52.52       51.55     10.14 o 
   0  -7   3      190.72      205.66      8.53 o 
   1  -7   3       30.09       25.56      5.27 o 
   2  -7   3      121.25      111.16     11.76 o 
   3  -7   3       22.36       18.51      4.19 o 
   4  -7   3      145.10      147.18      5.64 o 
   5  -7   3      101.99      111.20     11.33 o 
   6  -7   3        0.05        3.40      1.66 o 
   7  -7   3        6.88        8.61      6.30 o 
   8  -7   3       82.93       48.49     14.31 o 
  -6  -6   3      213.10      198.73     34.44 o 
  -5  -6   3      355.65      371.60      9.96 o 
  -4  -6   3        5.14        5.24      2.26 o 
  -3  -6   3      166.75      175.29     17.74 o 
  -2  -6   3        3.68        3.15      1.99 o 
  -1  -6   3     1039.43     1040.68     22.92 o 
   0  -6   3        0.22        0.23      1.07 o 
   1  -6   3        6.24        8.97      2.14 o 
   2  -6   3        0.10        1.53      1.35 o 
   3  -6   3      216.51      220.48      6.81 o 
   4  -6   3      126.38      131.60      8.91 o 
   5  -6   3      429.36      433.42     13.81 o 
   6  -6   3       40.30       35.90      8.57 o 
   7  -6   3       55.96       48.77      9.76 o 
   8  -6   3       12.68       14.33      3.24 o 
  -7  -5   3        0.05        3.03      3.85 o 
  -6  -5   3       57.79       62.03     20.95 o 
  -5  -5   3       89.65       74.45      4.25 o 
  -4  -5   3      324.46      329.10     10.76 o 
  -3  -5   3        7.00        8.79      2.73 o 
  -2  -5   3        9.73       10.46      2.59 o 
  -1  -5   3      100.54      114.61     11.14 o 
   0  -5   3      135.87      134.43      4.42 o 
   1  -5   3        0.06        1.43      1.88 o 
   2  -5   3       41.48       53.51      7.21 o 
   3  -5   3     1130.86     1130.66     25.68 o 
   4  -5   3        0.27        3.50      1.66 o 
   5  -5   3       25.64       28.14      6.74 o 
   6  -5   3        3.44        7.22      3.34 o 
   7  -5   3      660.46      696.46     17.03 o 
   8  -5   3       30.73       26.28      6.53 o 
   9  -5   3        0.03        2.76      2.44 o 
  -7  -4   3      212.04      246.22     17.07 o 
  -6  -4   3        7.47        4.55      2.80 o 
  -5  -4   3      130.49      118.39     15.35 o 
  -4  -4   3      149.64      137.37      5.41 o 
  -3  -4   3      252.63      235.82      6.50 o 
  -2  -4   3      456.98      452.51      9.67 o 
  -1  -4   3      225.95      232.57      7.13 o 
   0  -4   3       57.65       79.08     10.85 o 
   1  -4   3        9.49        9.48      3.50 o 
   2  -4   3        0.11        2.19      1.03 o 
   3  -4   3       15.38       14.36      3.56 o 
   4  -4   3      941.14      948.93     21.02 o 
   5  -4   3        9.03       10.33      4.32 o 
   6  -4   3       15.30       17.46      6.66 o 
   7  -4   3      128.05      131.92      7.71 o 
   8  -4   3        0.48        2.09      2.11 o 
   9  -4   3      134.12      150.20     24.69 o 
  10  -4   3       22.54       22.72     11.41 o 
  -8  -3   3        3.24        1.14      1.52 o 
  -7  -3   3      369.69      359.74     12.75 o 
  -6  -3   3       16.49       22.12      9.16 o 
  -5  -3   3      325.61      313.10      6.95 o 
  -4  -3   3      536.38      561.15      8.10 o 
  -3  -3   3        0.89        0.79      0.90 o 
  -2  -3   3      137.84      157.16      7.35 o 
   0  -3   3        7.67       16.96      4.80 o 
   1  -3   3      341.02      297.22      8.13 o 
   2  -3   3      261.16      253.50      9.95 o 
   3  -3   3      626.19      594.82     12.57 o 
   4  -3   3      187.49      177.18      6.66 o 
   5  -3   3       10.62        8.83      3.02 o 
   6  -3   3      831.79      793.69     14.36 o 
   7  -3   3       74.75       81.59     11.32 o 
   8  -3   3       36.86       36.84     11.70 o 
   9  -3   3      133.59      120.65     17.32 o 
  10  -3   3       27.80       21.33     13.98 o 
  -8  -2   3      187.89      180.67     14.61 o 
  -7  -2   3      134.31      130.17      7.89 o 
  -6  -2   3      105.26      111.95     22.27 o 
  -5  -2   3       54.95       45.70      5.16 o 
  -4  -2   3        1.61        1.49      2.35 o 
  -3  -2   3     2134.11     2271.68     26.15 o 
  -2  -2   3      790.04      845.39     13.69 o 
   0  -2   3       73.36       89.72      3.58 o 
   2  -2   3      569.56      586.07     11.84 o 
   3  -2   3      233.14      248.68      8.33 o 
   4  -2   3       12.49       11.12      3.09 o 
   5  -2   3      127.69      113.52      5.63 o 
   6  -2   3       62.31       58.31      6.28 o 
   7  -2   3       77.09       76.23     16.33 o 
   8  -2   3      418.37      418.60     18.26 o 
   9  -2   3        0.38        0.47      1.68 o 
  10  -2   3       70.33       64.58      6.03 o 
  -8  -1   3       17.11       14.36      5.51 o 
  -7  -1   3        4.03        2.58      2.11 o 
  -6  -1   3      202.39      185.47      9.81 o 
  -5  -1   3      140.41      125.28      6.90 o 
  -4  -1   3      381.78      403.46      4.75 o 
  -3  -1   3      952.23     1008.89      6.20 o 
  -2  -1   3      925.12      937.50     16.63 o 
  -1  -1   3       20.00       20.88      6.92 o 
   0  -1   3     4111.18     4043.36     30.76 o 
   2  -1   3     1943.72     1906.42     29.91 o 
   3  -1   3      169.64      158.14      3.95 o 
   4  -1   3       70.21       66.05      6.59 o 
   5  -1   3      123.28      113.54      5.60 o 
   6  -1   3      103.64      111.50      5.63 o 
   7  -1   3       53.14       57.28     15.59 o 
   8  -1   3        3.70        1.77      1.48 o 
  10  -1   3        6.68        6.86      4.12 o 
  -8   0   3       39.25       32.87     12.32 o 
  -7   0   3       22.33       27.76      8.11 o 
  -6   0   3        8.02        8.99      3.09 o 
  -5   0   3      158.58      144.96      9.91 o 
  -4   0   3      397.89      422.97     11.61 o 
  -3   0   3      546.92      546.47      4.81 o 
  -2   0   3      443.59      432.83     10.44 o 
  -1   0   3     1324.20     1263.75      8.49 o 
   0   0   3      742.67      694.28      4.33 o 
   1   0   3     4934.33     5039.13     15.88 o 
   2   0   3      249.94      264.56      2.97 o 
   3   0   3      102.81       91.27      2.50 o 
   4   0   3     1081.52     1053.28     12.35 o 
   5   0   3       72.34       87.47      5.15 o 
   6   0   3       19.28       25.64      5.92 o 
   7   0   3      121.08      136.55     18.46 o 
   8   0   3        0.04        2.19      2.29 o 
   9   0   3       65.02       76.72     23.89 o 
  10   0   3      197.29      191.27     26.75 o 
  -8   1   3        5.05        1.79      3.38 o 
  -7   1   3      103.46      101.26     23.46 o 
  -6   1   3       44.11       53.09     14.41 o 
  -5   1   3      428.23      463.46     10.82 o 
  -4   1   3       49.83       53.74      9.97 o 
  -3   1   3      135.26      126.84      2.33 o 
  -2   1   3        0.06        1.35      0.51 o 
  -1   1   3      650.59      642.16      4.03 o 
   0   1   3       92.81       91.63      1.56 o 
   1   1   3     2273.91     2331.27     12.67 o 
   2   1   3      110.46       99.39      1.81 o 
   3   1   3      570.07      557.10      4.42 o 
   4   1   3        0.36        3.00      0.79 o 
   5   1   3      669.71      709.78     10.48 o 
   6   1   3        9.29        4.60      1.42 o 
   7   1   3        0.22        3.03      2.09 o 
   8   1   3      470.75      482.20     17.88 o 
   9   1   3       11.83       16.13      4.77 o 
  10   1   3       17.96       23.39      8.14 o 
  -8   2   3       23.05       19.32      5.94 o 
  -7   2   3      120.62      111.90     14.41 o 
  -6   2   3      716.98      723.35     18.49 o 
  -5   2   3      802.59      754.95     13.54 o 
  -4   2   3      246.19      231.00      4.25 o 
  -3   2   3      233.01      216.90      3.95 o 
  -2   2   3     1398.20     1402.71     10.05 o 
  -1   2   3       13.69       12.95      1.19 o 
   0   2   3     1133.33     1125.06      7.48 o 
   1   2   3      734.96      717.46      6.02 o 
   2   2   3      505.94      497.61      6.03 o 
   3   2   3     1828.00     1765.80     18.74 o 
   4   2   3     1297.30     1365.07     12.81 o 
   5   2   3       37.13       27.52      5.11 o 
   6   2   3       99.24       94.85      7.43 o 
   7   2   3      148.75      151.72      5.78 o 
   8   2   3       63.06       62.26      9.75 o 
   9   2   3      186.05      209.27      9.77 o 
  10   2   3       98.11      115.36      9.54 o 
  -8   3   3        0.16        1.19      1.79 o 
  -7   3   3       25.76       22.79      9.73 o 
  -6   3   3       40.50       35.70      8.98 o 
  -5   3   3      515.13      509.98      9.55 o 
  -4   3   3       97.52       94.81      2.49 o 
  -3   3   3       34.58       27.64      2.12 o 
  -2   3   3       17.59       11.97      1.43 o 
  -1   3   3     1513.97     1605.31     10.80 o 
   0   3   3     1043.02     1016.30     17.10 o 
   1   3   3        6.44        7.68      1.22 o 
   2   3   3     1790.25     1836.02     21.03 o 
   3   3   3      264.11      314.26      4.68 o 
   4   3   3      422.05      467.28     11.95 o 
   5   3   3      211.08      198.62      6.89 o 
   6   3   3      260.03      239.84      6.27 o 
   7   3   3      726.22      726.96     14.80 o 
   8   3   3       81.28       86.92     10.27 o 
   9   3   3      184.48      200.35     15.48 o 
  10   3   3       87.49      119.84     18.06 o 
  -7   4   3        0.13        1.57      1.84 o 
  -6   4   3      112.72      106.69     12.80 o 
  -5   4   3      302.55      289.84      6.18 o 
  -4   4   3        0.21        0.55      0.49 o 
  -3   4   3      257.12      254.35      4.77 o 
  -2   4   3      132.49      136.07      4.16 o 
  -1   4   3     2440.03     2612.14     25.14 o 
   0   4   3        5.06        4.44      0.49 o 
   1   4   3      176.22      171.21      4.16 o 
   2   4   3     1210.61     1186.07     11.05 o 
   3   4   3       34.59       26.88      4.05 o 
   4   4   3      215.84      190.55      4.65 o 
   5   4   3       99.18       92.77      4.25 o 
   6   4   3     1151.08     1151.66     20.58 o 
   7   4   3       13.27       11.37      3.45 o 
   8   4   3        0.58        0.69      1.56 o 
   9   4   3       70.94       73.00     15.53 o 
  10   4   3      307.38      389.27     27.68 o 
  -6   5   3       34.93       34.73      6.75 o 
  -5   5   3       27.88       21.07      4.56 o 
  -4   5   3       95.68       98.00      5.19 o 
  -3   5   3        5.83        4.22      0.87 o 
  -2   5   3       20.56       24.57      1.33 o 
  -1   5   3      136.62      114.93      2.19 o 
   0   5   3       10.52       13.65      1.46 o 
   1   5   3     1110.87     1093.68     12.38 o 
   2   5   3       93.67       89.35      5.83 o 
   3   5   3      987.66     1040.39     21.26 o 
   4   5   3      254.68      258.24      7.47 o 
   5   5   3      117.75      117.29      4.03 o 
   6   5   3        3.41        2.70      1.17 o 
   7   5   3      205.17      199.79      5.78 o 
   8   5   3      173.91      171.90      9.04 o 
   9   5   3        0.04        3.50      4.30 o 
  -5   6   3      179.71      183.09      8.56 o 
  -4   6   3        8.84        7.47      1.93 o 
  -3   6   3        0.20        0.21      0.30 o 
  -2   6   3      201.31      188.91      3.25 o 
  -1   6   3       39.58       39.79      2.18 o 
   0   6   3        0.91        1.64      0.71 o 
   1   6   3      426.30      423.72      5.99 o 
   2   6   3       17.09       12.35      2.24 o 
   3   6   3      408.64      406.59      6.97 o 
   4   6   3      168.53      161.94      4.69 o 
   5   6   3       87.95       83.94      8.39 o 
   6   6   3        5.20        4.04      1.69 o 
   7   6   3        0.46        1.87      1.41 o 
   8   6   3       20.34       15.84      5.13 o 
   9   6   3      285.91      312.70     22.50 o 
  -5   7   3       65.77       73.47     20.50 o 
  -4   7   3      225.65      229.28      8.51 o 
  -3   7   3        5.34        3.77      1.48 o 
  -2   7   3        9.05       16.99      8.09 o 
  -1   7   3        4.65        4.21      1.69 o 
   0   7   3      439.61      418.41      8.04 o 
   1   7   3       25.42       17.19      2.07 o 
   2   7   3       73.57       69.09      9.30 o 
   3   7   3       11.65       14.20      2.75 o 
   4   7   3      224.12      220.63      6.36 o 
   5   7   3        6.39        8.33      2.64 o 
   6   7   3      104.22      106.29      4.61 o 
   7   7   3       46.34       41.13      8.87 o 
   8   7   3       55.99       65.92     10.08 o 
  -5   8   3       16.38       11.68      6.30 o 
  -4   8   3        0.58        2.65      2.60 o 
  -3   8   3      350.17      333.86     13.47 o 
  -2   8   3       34.96       29.29      9.70 o 
  -1   8   3       50.75       47.36      4.25 o 
   0   8   3        0.02        0.59      1.14 o 
   1   8   3      230.74      208.14      8.82 o 
   2   8   3      255.73      254.93      6.88 o 
   3   8   3      105.87      114.51      5.20 o 
   4   8   3        2.94        5.42      1.94 o 
   5   8   3       30.74       39.09      8.29 o 
   6   8   3      213.67      208.20      7.35 o 
   7   8   3        0.20        1.12      1.37 o 
  -5   9   3       14.66       13.22      4.06 o 
  -4   9   3       61.32       61.94      5.67 o 
  -3   9   3      116.02       93.20     18.53 o 
  -2   9   3       48.60       62.21     19.99 o 
  -1   9   3        0.18        1.37      2.42 o 
   0   9   3       29.32       32.27      4.50 o 
   1   9   3       62.01       50.77      6.67 o 
   2   9   3       46.31       41.94     10.03 o 
   3   9   3       50.77       46.79     11.64 o 
   4   9   3       42.35       35.10      8.19 o 
   5   9   3       97.83      102.01      7.90 o 
   6   9   3       30.83       37.04      9.51 o 
  -3  10   3       52.17       51.76      6.47 o 
  -2  10   3       15.14       17.50      4.24 o 
  -1  10   3       31.53       23.50     12.91 o 
   0  10   3       34.80       38.14      5.02 o 
   1  10   3        5.66        3.70      3.20 o 
   2  10   3        9.26       10.49      5.83 o 
   3  10   3       49.30       38.74      8.87 o 
   4  10   3       81.40       55.08     10.75 o 
   5  10   3      103.53      105.49     17.70 o 
   0  11   3        8.61       11.25      4.89 o 
   1  11   3        1.17        4.24      3.83 o 
   2  11   3      112.30      107.92     29.40 o 
  -2  -9   4      180.72      204.30     11.32 o 
  -1  -9   4       47.61       39.84      9.80 o 
   0  -9   4       65.56       63.09      8.79 o 
   1  -9   4       25.16       19.73      7.07 o 
   2  -9   4       57.44       48.02     14.99 o 
   3  -9   4      142.27      162.78     10.53 o 
   4  -9   4        2.12        1.31      1.26 o 
   5  -9   4        0.12        2.36      1.46 o 
  -3  -8   4       11.13       13.17      3.45 o 
  -2  -8   4       85.11       84.22     15.50 o 
  -1  -8   4        0.89        2.22      1.74 o 
   0  -8   4      142.67      170.29     14.66 o 
   1  -8   4       20.16       18.29      4.93 o 
   2  -8   4      106.09      107.58     13.57 o 
   3  -8   4       44.76       43.29      8.78 o 
   4  -8   4       27.88       25.23      6.53 o 
   5  -8   4        2.38        2.55      2.00 o 
   6  -8   4       22.00       16.44      5.44 o 
  -5  -7   4      236.09      213.24     16.85 o 
  -4  -7   4      196.63      182.84     11.20 o 
  -3  -7   4      136.68      139.45      5.56 o 
  -2  -7   4       17.41       19.83      2.59 o 
  -1  -7   4      128.54      139.84      8.79 o 
   0  -7   4       18.02       13.79      3.05 o 
   1  -7   4       20.98       18.29      4.46 o 
   2  -7   4       26.30       28.47      4.47 o 
   3  -7   4       15.56       17.76      5.38 o 
   4  -7   4        0.21        1.29      1.63 o 
   5  -7   4        0.12        2.33      1.49 o 
   6  -7   4        6.06        3.76      1.13 o 
   7  -7   4      158.45      160.84     11.54 o 
   8  -7   4       17.44       17.70      5.16 o 
  -5  -6   4      533.89      538.69     30.09 o 
  -4  -6   4      405.87      435.18      9.58 o 
  -3  -6   4      196.90      201.33     11.82 o 
  -2  -6   4        2.16        3.15      1.54 o 
  -1  -6   4      607.94      621.78     12.57 o 
   0  -6   4       90.70       92.31      8.73 o 
   1  -6   4      805.92      825.84     17.24 o 
   2  -6   4       45.96       50.78      6.12 o 
   3  -6   4      187.73      166.98     13.44 o 
   4  -6   4       33.33       27.88     10.55 o 
   5  -6   4       19.40       22.39      3.85 o 
   6  -6   4      655.07      676.74     17.48 o 
   7  -6   4      826.07      814.64     18.29 o 
   8  -6   4       46.37       36.19     12.13 o 
  -6  -5   4        2.65        2.38      2.44 o 
  -5  -5   4        1.80        1.21      2.73 o 
  -4  -5   4       17.79       16.62      5.12 o 
  -3  -5   4       16.76       13.04      2.69 o 
  -2  -5   4      400.80      401.02      9.98 o 
  -1  -5   4       11.95       13.40      3.29 o 
   0  -5   4        2.60        1.72      1.52 o 
   1  -5   4      141.82      147.06      6.52 o 
   2  -5   4      122.28      136.60     14.74 o 
   3  -5   4      212.69      187.55     13.47 o 
   4  -5   4       90.79       93.10     11.03 o 
   5  -5   4      174.53      190.45     18.10 o 
   6  -5   4        8.88        7.73      2.71 o 
   7  -5   4      243.35      239.76      9.41 o 
   8  -5   4       35.32       29.76      9.57 o 
   9  -5   4       62.59       50.67     21.26 o 
  -7  -4   4        0.54        3.11      2.60 o 
  -6  -4   4       29.06       18.91      7.01 o 
  -5  -4   4      155.67      153.87     17.05 o 
  -4  -4   4        0.81        1.51      1.18 o 
  -3  -4   4       17.45       22.18      4.48 o 
  -2  -4   4      109.07       94.01      4.71 o 
   0  -4   4      613.62      615.35     15.93 o 
   1  -4   4       11.34       15.15      4.80 o 
   2  -4   4      440.18      444.06     12.97 o 
   3  -4   4        6.33        6.12      1.82 o 
   4  -4   4       85.53       87.21     16.24 o 
   5  -4   4       22.00       21.89      5.94 o 
   6  -4   4      148.89      150.71     10.10 o 
   7  -4   4      315.21      319.00     11.74 o 
   8  -4   4        7.31        7.13      2.69 o 
   9  -4   4        0.26        2.69      2.46 o 
  10  -4   4        6.38        3.27      2.00 o 
  -7  -3   4      207.50      204.38     22.12 o 
  -6  -3   4      149.55      147.04     28.10 o 
  -5  -3   4        1.92        6.41      4.23 o 
  -4  -3   4       42.08       36.62      5.25 o 
  -3  -3   4      104.68      105.15      9.36 o 
  -2  -3   4       17.02       20.79      4.64 o 
   0  -3   4     1078.96     1070.68     15.86 o 
   1  -3   4      964.70      958.68     17.63 o 
   2  -3   4      529.14      517.45     10.58 o 
   3  -3   4      522.34      485.36     10.42 o 
   4  -3   4      661.14      687.90     12.88 o 
   5  -3   4      166.12      152.87     10.58 o 
   6  -3   4        2.48        4.97      1.46 o 
   7  -3   4        3.31        2.76      2.78 o 
   8  -3   4      164.53      188.59     23.37 o 
  10  -3   4        4.30        3.94      2.02 o 
  -7  -2   4      269.09      238.56     19.43 o 
  -6  -2   4        0.32        0.43      1.84 o 
  -5  -2   4       35.30       37.27      8.98 o 
  -4  -2   4       54.88       58.37      5.01 o 
  -3  -2   4      202.31      201.60      5.14 o 
  -2  -2   4       16.84       12.95      4.68 o 
  -1  -2   4      140.01      137.76      6.00 o 
   0  -2   4      292.16      282.65      8.00 o 
   1  -2   4      116.47       88.18      4.57 o 
   2  -2   4       56.57       32.52      4.95 o 
   3  -2   4      315.25      294.22      8.27 o 
   4  -2   4      137.18      149.39      6.21 o 
   5  -2   4       23.49       35.49      8.61 o 
   6  -2   4      244.60      223.63      7.95 o 
   7  -2   4      364.58      342.84     12.80 o 
   8  -2   4       29.11       29.09     10.85 o 
   9  -2   4       86.12       84.77     16.69 o 
  10  -2   4       79.22       61.73     24.42 o 
  -8  -1   4       12.75        8.85      4.91 o 
  -7  -1   4      146.21      133.42     28.53 o 
  -6  -1   4       26.60       22.79      7.91 o 
  -5  -1   4       23.43       29.67      8.65 o 
  -4  -1   4      145.72      134.79      6.13 o 
  -3  -1   4      145.46      139.62      5.68 o 
  -2  -1   4      315.95      286.47      4.63 o 
  -1  -1   4       86.42       72.22     10.46 o 
   0  -1   4      389.90      348.10      4.77 o 
   1  -1   4      246.33      249.36      4.96 o 
   2  -1   4       24.61       19.57      2.59 o 
   3  -1   4      818.69      793.17     15.57 o 
   4  -1   4      219.29      205.24      7.71 o 
   5  -1   4     1448.93     1531.78     20.17 o 
   6  -1   4      163.66      163.67      7.15 o 
   7  -1   4      149.10      147.73      9.88 o 
   8  -1   4      267.57      240.04     10.82 o 
   9  -1   4       36.86       23.15      9.30 o 
  10  -1   4       20.23       13.29      7.82 o 
  -8   0   4      218.14      233.71     17.19 o 
  -7   0   4       26.23       34.13     11.09 o 
  -6   0   4       20.90       15.51      4.39 o 
  -5   0   4      181.83      193.76      8.69 o 
  -4   0   4       40.08       47.23      7.96 o 
  -3   0   4      312.69      294.03      6.47 o 
  -2   0   4       18.64       16.43      2.81 o 
  -1   0   4       55.30       56.48      1.88 o 
   0   0   4      529.07      522.93      6.69 o 
   1   0   4        6.52        6.08      1.07 o 
   2   0   4     1703.28     1683.07     12.16 o 
   3   0   4       12.34        9.12      1.43 o 
   4   0   4      195.31      174.30      9.20 o 
   5   0   4       37.64       27.14      7.64 o 
   6   0   4     1656.29     1749.53     21.35 o 
   7   0   4        0.98        3.27      2.82 o 
   8   0   4       66.82       91.04     14.79 o 
   9   0   4      428.65      383.00     13.71 o 
  10   0   4        1.12        2.15      2.75 o 
  -8   1   4      197.14      218.50     16.09 o 
  -7   1   4       91.20       81.79     14.61 o 
  -6   1   4      317.80      333.36     10.11 o 
  -5   1   4      108.50       97.88      5.33 o 
  -4   1   4       39.79       42.55      7.60 o 
  -3   1   4       42.99       34.00      4.77 o 
  -2   1   4      410.12      409.37      3.86 o 
  -1   1   4      163.75      150.59      3.75 o 
   0   1   4        0.70        0.94      0.39 o 
   1   1   4       20.04       26.95      2.33 o 
   2   1   4     1794.82     1732.13     12.81 o 
   3   1   4      592.80      577.51      6.80 o 
   4   1   4      913.54      902.35     29.57 o 
   5   1   4      352.96      341.10     10.20 o 
   6   1   4      152.11      142.48      5.06 o 
   7   1   4        0.92        1.01      0.89 o 
   8   1   4      133.94      139.87      7.49 o 
   9   1   4        1.01        2.51      2.69 o 
  10   1   4      138.88      150.85     22.14 o 
  -8   2   4        3.16        6.34      3.32 o 
  -7   2   4        2.30        2.09      1.46 o 
  -6   2   4      133.58      133.01      7.82 o 
  -5   2   4      552.55      574.07     16.58 o 
  -4   2   4      171.81      167.29      3.77 o 
  -3   2   4        7.89        7.07      0.97 o 
  -2   2   4       19.53       31.27      1.46 o 
  -1   2   4      197.88      191.94      2.93 o 
   0   2   4      159.61      147.18      2.41 o 
   1   2   4      134.86      114.28      1.76 o 
   3   2   4       47.78       51.90      2.05 o 
   4   2   4      106.46      115.59      4.78 o 
   5   2   4      743.27      759.45      9.41 o 
   6   2   4       84.98       83.93      6.50 o 
   7   2   4      244.85      247.04      5.65 o 
   8   2   4       16.13       22.62      4.51 o 
   9   2   4       75.41       74.37     17.37 o 
  10   2   4        5.36        9.54      6.25 o 
  -7   3   4       44.28       27.27     12.71 o 
  -6   3   4       14.06       12.50      4.91 o 
  -5   3   4      150.45      133.47      2.88 o 
  -4   3   4       97.01       93.91      3.50 o 
  -3   3   4      153.24      147.48      2.72 o 
  -2   3   4      238.17      230.60      2.66 o 
  -1   3   4      882.93      882.14      4.41 o 
   0   3   4       32.37       43.95      7.23 o 
   1   3   4      109.12      110.62      2.25 o 
   2   3   4       55.87       74.84      5.25 o 
   3   3   4     1729.46     1886.03     16.44 o 
   4   3   4      502.43      465.39     15.49 o 
   5   3   4      274.94      265.65      6.29 o 
   6   3   4      440.09      465.09      7.64 o 
   7   3   4     1346.61     1367.80     44.59 o 
   8   3   4        0.58        1.60      1.16 o 
   9   3   4       99.91       96.19     10.33 o 
  10   3   4        2.02        5.38      4.59 o 
  -6   4   4       87.34       87.84      5.91 o 
  -5   4   4      147.66      139.24      3.31 o 
  -4   4   4       78.88       78.02      5.48 o 
  -3   4   4      332.35      338.66      7.58 o 
  -2   4   4      363.10      384.93      4.64 o 
  -1   4   4      163.09      140.61      5.65 o 
   0   4   4        1.48        1.10      1.25 o 
   1   4   4      329.34      316.22      3.57 o 
   2   4   4        8.82       10.51      1.46 o 
   3   4   4      218.49      218.90      3.53 o 
   4   4   4       24.13       23.49      4.51 o 
   5   4   4        0.20        2.83      1.39 o 
   6   4   4     1028.97      988.59     26.28 o 
   7   4   4     1037.30     1037.13     17.36 o 
   8   4   4      131.62      133.58      8.64 o 
   9   4   4        0.35        1.20      1.38 o 
  10   4   4       59.54       51.72     14.50 o 
  -5   5   4        3.34        3.84      1.36 o 
  -4   5   4      671.20      690.40     17.58 o 
  -3   5   4        0.50        0.60      0.49 o 
  -2   5   4      673.56      694.24     13.53 o 
  -1   5   4       13.27       20.12      4.10 o 
   0   5   4      517.91      473.95     11.94 o 
   1   5   4      225.09      204.82      3.12 o 
   2   5   4        4.35        5.85      1.00 o 
   3   5   4      161.73      138.54      4.32 o 
   4   5   4        2.28        2.12      1.21 o 
   5   5   4      125.91      129.19      5.81 o 
   6   5   4       44.52       48.75      6.71 o 
   7   5   4      161.99      139.25      7.49 o 
   8   5   4      126.40      120.60      9.23 o 
   9   5   4        0.03        3.41      2.73 o 
  -5   6   4       28.36       23.40      9.37 o 
  -4   6   4       29.69       43.14      9.97 o 
  -3   6   4      212.90      247.56     11.11 o 
  -2   6   4       63.89       66.87      4.62 o 
  -1   6   4       79.42       76.91      4.95 o 
   0   6   4       85.79       82.95      5.13 o 
   1   6   4       46.81       43.32      3.57 o 
   2   6   4      239.71      224.87      6.56 o 
   3   6   4        1.90        2.72      1.41 o 
   4   6   4        2.80        1.51      1.02 o 
   5   6   4       48.61       61.21      7.64 o 
   6   6   4        4.66        7.72      2.20 o 
   7   6   4      252.95      253.16      8.91 o 
   8   6   4       10.44        9.96      2.95 o 
   9   6   4      146.40      143.37     29.40 o 
  -5   7   4      283.96      273.54     15.68 o 
  -4   7   4       21.51       16.92      6.37 o 
  -3   7   4      214.63      201.85      8.27 o 
  -2   7   4        3.27        3.63      2.15 o 
  -1   7   4      625.32      602.71     19.87 o 
   0   7   4      933.19      928.58     12.70 o 
   1   7   4     1070.73     1028.58     20.76 o 
   2   7   4       10.43       11.60      1.82 o 
   3   7   4       66.26       60.83      7.48 o 
   4   7   4      361.27      333.10      7.94 o 
   5   7   4       45.59       33.88      6.64 o 
   6   7   4       45.21       54.30      8.45 o 
   7   7   4       53.10       54.85      9.13 o 
   8   7   4        0.13        2.74      1.54 o 
  -5   8   4      129.00      135.72     10.76 o 
  -4   8   4      110.87      112.26     20.28 o 
  -3   8   4       40.91       40.47     14.74 o 
  -2   8   4        3.65        6.30      3.52 o 
  -1   8   4       41.63       56.96     17.77 o 
   0   8   4      184.02      174.42      8.33 o 
   1   8   4        7.70        4.29      1.65 o 
   2   8   4        9.86        8.11      2.59 o 
   3   8   4       65.87       68.37      9.21 o 
   4   8   4       79.71       52.80      8.18 o 
   5   8   4       88.17       56.49     11.98 o 
   6   8   4       72.52       61.32     10.04 o 
   7   8   4       25.83       22.40      4.72 o 
  -4   9   4        8.20        8.76      6.32 o 
  -3   9   4        0.86        2.11      2.31 o 
  -2   9   4      182.74      180.86      9.07 o 
  -1   9   4       51.61       53.40     13.06 o 
   0   9   4       67.77       80.49     17.19 o 
   1   9   4       65.88       77.35     18.31 o 
   2   9   4      200.68      196.10      6.06 o 
   3   9   4      154.60      159.29      6.68 o 
   4   9   4       41.34       40.94      8.37 o 
   5   9   4      285.07      263.82     11.74 o 
   6   9   4       32.04       21.72      7.07 o 
  -3  10   4      133.09      138.98     11.99 o 
  -2  10   4       30.10       36.52     13.04 o 
  -1  10   4        0.17        2.04      3.50 o 
   0  10   4      143.65      167.07     12.17 o 
   1  10   4        1.19        2.08      2.94 o 
   2  10   4      160.82      154.21     31.78 o 
   3  10   4      102.36       83.83     20.66 o 
   4  10   4       37.69       38.63      7.53 o 
   5  10   4        0.16        1.45      1.35 o 
   1  11   4      228.67      249.92     19.79 o 
   0  -9   5        1.68        1.94      1.65 o 
   1  -9   5      174.08      198.24     36.73 o 
   2  -9   5       14.24        9.39      4.80 o 
   3  -9   5       20.92       19.64      5.25 o 
   4  -9   5       11.57       12.19      3.38 o 
  -2  -8   5       55.30       47.84      9.31 o 
  -1  -8   5       93.71       66.62     15.06 o 
   0  -8   5       26.78       27.25      8.25 o 
   1  -8   5       32.67       29.05      7.06 o 
   2  -8   5      186.33      195.47      8.00 o 
   3  -8   5       13.50       15.76      3.80 o 
   4  -8   5      150.37      155.23      8.17 o 
   5  -8   5       74.87       62.25     16.57 o 
   6  -8   5       79.84       69.84     12.17 o 
  -4  -7   5       18.43       24.09      8.90 o 
  -3  -7   5       17.24       19.40      6.13 o 
  -2  -7   5        3.56        3.34      1.71 o 
  -1  -7   5      163.15      150.06     10.57 o 
   0  -7   5       65.13       64.16     12.49 o 
   1  -7   5       31.53       30.42      5.79 o 
   2  -7   5        6.87        4.84      2.38 o 
   3  -7   5      279.73      261.38      7.43 o 
   4  -7   5      163.68      168.02     18.96 o 
   5  -7   5        0.14        1.08      1.63 o 
   6  -7   5        4.54        5.58      2.71 o 
   7  -7   5      192.86      196.65     18.34 o 
  -5  -6   5        6.77        7.30      3.90 o 
  -4  -6   5      127.73      123.11     13.33 o 
  -3  -6   5       46.23       50.52      4.39 o 
  -2  -6   5       21.89       28.74      6.80 o 
  -1  -6   5        5.78        7.44      3.05 o 
   0  -6   5        7.99       12.22      2.80 o 
   1  -6   5       21.07       19.68      5.54 o 
   2  -6   5       38.73       47.93     12.50 o 
   3  -6   5      745.57      787.41     20.79 o 
   4  -6   5       23.57       26.76      7.49 o 
   5  -6   5      135.35      134.40     22.16 o 
   6  -6   5      155.91      154.01      7.93 o 
   7  -6   5      795.03      813.07     19.32 o 
   8  -6   5        4.62        3.68      3.30 o 
  -5  -5   5       23.35       20.97      8.47 o 
  -4  -5   5      112.33      117.62      8.04 o 
  -3  -5   5      359.03      337.86      7.44 o 
  -2  -5   5       24.52       35.02      5.09 o 
  -1  -5   5       21.65       26.11      4.81 o 
   0  -5   5       56.78       48.74      6.70 o 
   1  -5   5      141.00      130.84      7.17 o 
   2  -5   5       20.13       23.40      5.15 o 
   3  -5   5       24.33       22.41      5.58 o 
   4  -5   5       21.57       23.62      7.98 o 
   5  -5   5      131.86      128.60      9.45 o 
   6  -5   5       61.17       58.17     10.73 o 
   7  -5   5       11.83       16.78      5.29 o 
   8  -5   5      103.83      105.86     27.18 o 
   9  -5   5        2.08        1.52      1.64 o 
  -6  -4   5        2.33        6.12      4.88 o 
  -5  -4   5      104.36      100.81     14.14 o 
  -4  -4   5       47.10       33.96      5.79 o 
  -3  -4   5        0.07        3.54      1.72 o 
  -2  -4   5        3.83        7.95      2.43 o 
   0  -4   5        0.13        6.66      3.38 o 
   1  -4   5       69.75       85.93     15.35 o 
   2  -4   5       42.09       47.35     13.51 o 
   3  -4   5        0.03        0.70      1.63 o 
   4  -4   5      239.67      223.95      8.05 o 
   5  -4   5       47.08       41.75      9.91 o 
   6  -4   5      181.01      195.62      8.87 o 
   7  -4   5      108.06      117.51     16.43 o 
   8  -4   5       77.00       59.13     14.16 o 
   9  -4   5      433.93      460.55     26.47 o 
  10  -4   5       52.37       46.86     15.66 o 
  -6  -3   5       96.45       86.54      6.83 o 
  -5  -3   5      311.33      290.11     14.79 o 
  -4  -3   5      376.82      353.89      6.89 o 
  -3  -3   5      489.50      517.74     10.99 o 
  -2  -3   5        0.23        2.06      1.75 o 
   0  -3   5      335.59      316.20     10.26 o 
   1  -3   5     5195.66     5295.45     36.80 o 
   2  -3   5       43.93       38.63      5.74 o 
   3  -3   5        0.87        5.35      2.35 o 
   4  -3   5      109.10      104.13     12.03 o 
   5  -3   5       11.39       12.84      4.24 o 
   6  -3   5      448.23      433.89     16.90 o 
   7  -3   5       19.86       22.18      5.22 o 
   8  -3   5      161.57      174.02      8.51 o 
   9  -3   5        0.12        1.70      1.39 o 
  10  -3   5       89.57       72.51     19.76 o 
  -7  -2   5       13.03       20.64      5.67 o 
  -6  -2   5       95.85       80.44     11.09 o 
  -5  -2   5       21.41       21.04      7.64 o 
  -4  -2   5       26.92       26.86      4.45 o 
  -3  -2   5        0.92        5.04      1.76 o 
  -2  -2   5      293.77      280.71      9.72 o 
   0  -2   5      108.86      105.97      5.31 o 
   1  -2   5     4332.79     4663.79     31.13 o 
   2  -2   5      161.66      165.66      6.48 o 
   3  -2   5      137.62      120.22      5.62 o 
   4  -2   5        2.03        3.40      1.99 o 
   5  -2   5       67.83      100.86     12.71 o 
   6  -2   5        5.26        5.91      2.00 o 
   7  -2   5        0.03        1.50      2.49 o 
   8  -2   5      288.22      294.42     10.82 o 
   9  -2   5      113.01      100.93     26.80 o 
  10  -2   5       94.92      105.41     19.05 o 
  -7  -1   5       15.01       16.72      7.57 o 
  -6  -1   5      149.80      139.71      7.64 o 
  -5  -1   5      274.78      281.27      9.93 o 
  -4  -1   5       21.69       20.05      3.76 o 
  -3  -1   5       57.67       55.44      4.98 o 
  -2  -1   5       97.68       92.06      8.34 o 
  -1  -1   5       26.78       20.73      5.72 o 
   0  -1   5     1274.30     1252.27     18.28 o 
   1  -1   5     1252.12     1218.50     20.64 o 
   2  -1   5     1029.35      985.16     17.59 o 
   3  -1   5       69.76       77.75      7.93 o 
   4  -1   5        5.47        1.70      1.72 o 
   5  -1   5     1299.78     1388.31     20.12 o 
   6  -1   5       82.77       93.26     12.39 o 
   7  -1   5      326.39      334.06     13.54 o 
   8  -1   5        3.10        4.14      3.00 o 
   9  -1   5        1.17        3.65      2.87 o 
  10  -1   5       30.14       25.88      5.67 o 
  -7   0   5      191.43      196.72     14.05 o 
  -6   0   5        3.62        8.56      3.95 o 
  -5   0   5      346.85      340.51     10.29 o 
  -4   0   5       47.99       38.92     10.40 o 
  -3   0   5      137.86      142.92      3.19 o 
  -2   0   5        1.15        1.67      0.82 o 
  -1   0   5      153.80      150.10      3.89 o 
   0   0   5        4.20        6.25      1.25 o 
   1   0   5      320.51      317.65      5.48 o 
   2   0   5       15.22        8.04      1.53 o 
   3   0   5      202.39      191.37      5.34 o 
   4   0   5       85.35       77.06      6.70 o 
   5   0   5      428.03      435.23     11.09 o 
   6   0   5        7.58       15.89      4.80 o 
   7   0   5       58.82       54.11     14.77 o 
   8   0   5       91.13       89.01     11.92 o 
   9   0   5      224.76      229.03     10.19 o 
  10   0   5       62.49       52.53     15.71 o 
  11   0   5       76.52       67.85     24.06 o 
  -7   1   5        0.23        2.42      3.27 o 
  -6   1   5      227.17      222.31     11.11 o 
  -5   1   5      998.06     1033.99     25.72 o 
  -4   1   5      231.91      235.46      9.39 o 
  -3   1   5       15.77       12.49      2.84 o 
  -2   1   5       95.30       99.66      6.67 o 
  -1   1   5       45.31       56.78      2.58 o 
   0   1   5      182.52      184.76      4.40 o 
   1   1   5     1997.24     2030.69     17.16 o 
   2   1   5      915.11      959.90     12.79 o 
   3   1   5      379.23      354.57      5.13 o 
   4   1   5       57.59       55.02      3.47 o 
   5   1   5        1.34        4.01      1.68 o 
   6   1   5       63.46       60.51      8.80 o 
   7   1   5        2.23        3.20      1.81 o 
   8   1   5       36.92       38.67     12.79 o 
   9   1   5       27.35       32.99      9.82 o 
  10   1   5       16.23       25.99      8.18 o 
  11   1   5        5.93       11.11      5.69 o 
  -7   2   5      235.09      236.92     14.79 o 
  -6   2   5       26.90       25.84      9.35 o 
  -5   2   5      184.13      170.50      7.58 o 
  -4   2   5      181.06      175.45      7.26 o 
  -3   2   5      123.89      111.96      2.67 o 
  -2   2   5      268.42      243.63      5.35 o 
  -1   2   5     1685.80     1803.98     14.68 o 
   0   2   5     2167.29     2245.16     31.51 o 
   1   2   5       11.35       16.90      2.36 o 
   2   2   5      339.59      345.22      5.93 o 
   3   2   5       22.62       43.27      5.12 o 
   4   2   5      364.92      347.72      5.96 o 
   5   2   5      344.61      309.80      7.86 o 
   6   2   5        6.01        4.26      1.62 o 
   7   2   5       32.48       32.18      6.25 o 
   8   2   5        1.84        2.16      1.51 o 
   9   2   5      188.90      188.02      9.39 o 
  10   2   5      126.37      161.11     26.82 o 
  -5   3   5      748.76      780.29     12.57 o 
  -4   3   5      111.87      109.84      3.10 o 
  -3   3   5       83.68       75.37      2.71 o 
  -2   3   5       20.34       18.62      1.95 o 
  -1   3   5     1208.72     1278.84     10.64 o 
   0   3   5      625.94      623.35      9.48 o 
   1   3   5      370.33      375.53      4.44 o 
   2   3   5      452.03      414.10      5.16 o 
   3   3   5      751.55      877.94      8.41 o 
   4   3   5      130.23      123.49      6.19 o 
   5   3   5       10.91       12.24      3.87 o 
   6   3   5      393.82      405.89      7.20 o 
   7   3   5      357.76      369.71     15.80 o 
   8   3   5        0.23        1.36      1.19 o 
   9   3   5        5.05        4.79      3.85 o 
  10   3   5        1.40        3.85      2.85 o 
  -5   4   5      112.24      106.35      4.64 o 
  -4   4   5      120.14      114.99      5.09 o 
  -3   4   5      263.36      246.51     10.32 o 
  -2   4   5      191.76      201.39      3.40 o 
  -1   4   5      709.83      731.89     16.58 o 
   0   4   5       46.93       48.99     10.62 o 
   1   4   5        2.25        2.07      0.63 o 
   2   4   5       85.48       76.18      2.96 o 
   3   4   5      739.46      819.71      7.04 o 
   4   4   5      130.96      122.29      4.77 o 
   5   4   5      340.33      339.44      7.55 o 
   6   4   5       10.25       10.42      2.95 o 
   7   4   5      529.63      500.03     14.44 o 
   8   4   5        1.63        3.50      1.66 o 
   9   4   5       13.13       11.12      3.59 o 
  10   4   5       14.98        7.26      3.83 o 
  -4   5   5      151.92      142.76      6.41 o 
  -3   5   5       26.21       16.39      2.94 o 
  -2   5   5       94.95       90.24     11.50 o 
  -1   5   5       82.98       79.06     10.91 o 
   0   5   5       18.69       19.63      5.71 o 
   1   5   5      252.61      241.37      6.87 o 
   2   5   5      298.82      258.46      4.07 o 
   3   5   5      228.12      219.98      4.24 o 
   4   5   5        4.24        5.72      2.55 o 
   5   5   5      208.32      200.58      5.25 o 
   6   5   5       82.26       98.92     13.16 o 
   7   5   5       54.56       51.74      7.30 o 
   8   5   5       18.99       25.13      5.39 o 
   9   5   5       23.21       22.40      6.72 o 
  10   5   5       13.27       20.98      7.46 o 
  -4   6   5        8.17        1.14      1.25 o 
  -3   6   5      308.58      245.39      9.93 o 
  -2   6   5      240.72      232.10      9.68 o 
  -1   6   5      115.91      106.60     11.21 o 
   0   6   5       30.27       34.91      8.05 o 
   1   6   5      245.60      244.42      2.39 o 
   2   6   5       11.54        9.21      1.79 o 
   3   6   5        7.94       10.42      1.83 o 
   4   6   5      332.14      309.21      8.17 o 
   5   6   5       60.45       60.67      6.24 o 
   6   6   5      193.85      172.38      7.66 o 
   7   6   5        9.77       13.33      2.67 o 
   8   6   5        9.54        7.25      4.26 o 
   9   6   5      117.12      128.34     10.98 o 
  -4   7   5       10.01       11.94      4.88 o 
  -3   7   5      478.30      472.96     14.52 o 
  -2   7   5       52.04       45.46     13.56 o 
  -1   7   5       69.13       68.63     17.21 o 
   0   7   5       69.06       77.62     18.06 o 
   1   7   5     2988.33     3081.71     41.89 o 
   2   7   5       13.32       12.12      2.26 o 
   3   7   5       42.37       45.05      6.49 o 
   4   7   5      146.75      145.24      9.18 o 
   5   7   5       14.03       11.69      2.73 o 
   6   7   5      578.91      567.78      9.86 o 
   7   7   5        6.52        5.36      4.72 o 
   8   7   5      519.52      559.34     31.59 o 
  -4   8   5       19.12       19.25      8.11 o 
  -3   8   5        1.55        9.21      2.78 o 
  -2   8   5       88.21      109.35     17.61 o 
  -1   8   5      206.79      215.50     33.28 o 
   0   8   5       60.99       81.57     19.07 o 
   1   8   5      260.00      235.69     14.99 o 
   2   8   5       94.27       83.31     12.74 o 
   3   8   5      159.08      167.16      8.33 o 
   4   8   5      256.35      227.12      7.61 o 
   5   8   5      142.41      136.49     11.92 o 
   6   8   5       29.90       31.53      7.90 o 
   7   8   5       12.23       12.59      4.95 o 
   8   8   5        1.88        4.13      1.67 o 
  -3   9   5       46.30       45.04     17.61 o 
  -2   9   5       82.33       79.41     17.28 o 
  -1   9   5        8.23        8.85      3.95 o 
   0   9   5      520.79      514.73     14.92 o 
   1   9   5       20.24       11.47      5.29 o 
   2   9   5       32.63       39.28     13.20 o 
   3   9   5      196.29      200.40     23.57 o 
   4   9   5       68.70       53.61     10.98 o 
   5   9   5      338.24      322.69     14.22 o 
   6   9   5       10.27        8.85      2.44 o 
  -2  10   5      285.11      317.77     22.54 o 
  -1  10   5      266.34      275.12     19.07 o 
   0  10   5       50.00       55.93     19.70 o 
   1  10   5        5.69        4.82      4.97 o 
   2  10   5      184.03      211.67     14.54 o 
   3  10   5       13.32        8.45      4.88 o 
   4  10   5       80.19       86.79     22.19 o 
   5  10   5        0.07        2.02      2.31 o 
  -1  -8   6        9.68        7.68      2.83 o 
   0  -8   6      233.13      235.79     11.24 o 
   1  -8   6       21.00       17.36      4.58 o 
   2  -8   6       37.74       33.01      8.11 o 
   3  -8   6        0.69        2.22      2.02 o 
   4  -8   6        0.43        1.15      1.56 o 
   5  -8   6       37.37       27.86      9.75 o 
  -3  -7   6       90.99       71.95     11.62 o 
  -2  -7   6       13.90       18.83      4.72 o 
  -1  -7   6      636.63      709.96     32.33 o 
   0  -7   6      370.44      356.94     13.00 o 
   1  -7   6       58.47       46.23      9.91 o 
   2  -7   6       23.91       27.72     11.11 o 
   3  -7   6        0.04        1.95      2.80 o 
   4  -7   6      262.51      224.60     32.65 o 
   5  -7   6        9.47        8.56      4.30 o 
   6  -7   6        2.03        2.67      2.44 o 
   7  -7   6       57.47       39.78     13.47 o 
  -4  -6   6       11.23       13.62      4.75 o 
  -3  -6   6        1.69        1.26      2.10 o 
  -2  -6   6       81.18       81.22     13.11 o 
  -1  -6   6       80.38       92.76     14.84 o 
   0  -6   6       29.49       24.36      7.67 o 
   1  -6   6      116.43      119.52     15.55 o 
   2  -6   6        5.76        5.80      2.93 o 
   3  -6   6      123.33      126.02     20.03 o 
   4  -6   6       40.85       32.60     12.23 o 
   5  -6   6       70.31       70.85      9.82 o 
   6  -6   6       98.62       96.51     13.09 o 
   7  -6   6       11.87        9.63      3.79 o 
   8  -6   6        2.00        1.32      1.68 o 
  -4  -5   6       20.95       17.46      7.30 o 
  -3  -5   6        7.68        1.63      1.96 o 
  -2  -5   6      447.31      447.51      9.25 o 
  -1  -5   6       68.22       74.17      6.16 o 
   0  -5   6       88.68       91.18     12.55 o 
   1  -5   6      138.42      134.22     23.53 o 
   2  -5   6       18.09       27.94      8.22 o 
   3  -5   6      309.17      292.51     11.16 o 
   4  -5   6       13.49       10.85      3.92 o 
   5  -5   6        2.30        3.85      1.91 o 
   6  -5   6       40.81       49.03     14.77 o 
   7  -5   6        7.47        8.79      2.84 o 
   8  -5   6      280.67      265.63     18.66 o 
   9  -5   6       17.02       18.04      6.09 o 
  -5  -4   6       69.28       84.81     27.00 o 
  -3  -4   6        9.42        9.62      2.75 o 
  -2  -4   6       82.57       80.08     12.14 o 
  -1  -4   6        9.52        9.39      3.65 o 
   0  -4   6       86.94       95.46     13.29 o 
   1  -4   6      149.17      136.69     11.68 o 
   2  -4   6       92.58      109.31     20.48 o 
   3  -4   6       92.06       85.02      8.13 o 
   4  -4   6       40.87       47.01     11.99 o 
   5  -4   6       18.20       18.37      7.66 o 
   6  -4   6       28.24       26.71      8.18 o 
   7  -4   6       10.45       13.06      4.37 o 
   8  -4   6       69.69       65.21     15.60 o 
   9  -4   6        5.10        2.75      3.61 o 
  -6  -3   6        0.03        1.86      2.82 o 
  -5  -3   6        0.35        2.62      2.00 o 
  -4  -3   6        8.43        5.40      3.38 o 
  -3  -3   6      728.33      739.01      9.94 o 
  -2  -3   6      449.78      447.00     17.66 o 
   0  -3   6        0.11        1.19      1.48 o 
   1  -3   6      121.02      124.18      6.10 o 
   2  -3   6       56.47       84.14     16.51 o 
   3  -3   6      243.25      233.06      8.98 o 
   4  -3   6      205.02      183.70      7.35 o 
   5  -3   6       99.97      103.64     21.69 o 
   6  -3   6       16.01       13.91      4.93 o 
   7  -3   6        9.18        9.41      3.61 o 
   8  -3   6      148.35      146.17     22.59 o 
   9  -3   6       43.08       36.37     14.75 o 
  10  -3   6       48.41       45.65     17.12 o 
  -6  -2   6       19.58       26.20      8.02 o 
  -5  -2   6        6.41        5.58      3.00 o 
  -4  -2   6      182.08      172.21      9.50 o 
  -3  -2   6      139.39      126.76      6.66 o 
  -2  -2   6        5.73        5.60      1.79 o 
   0  -2   6      379.41      393.66     11.83 o 
   1  -2   6       74.00       91.92     12.44 o 
   2  -2   6      405.83      426.69     12.26 o 
   3  -2   6       62.86       73.48     11.05 o 
   4  -2   6      282.29      312.21     10.19 o 
   5  -2   6      591.25      554.26     12.24 o 
   6  -2   6        3.58        7.10      3.86 o 
   7  -2   6       85.48       85.89     17.39 o 
   8  -2   6       27.05       27.76      7.22 o 
   9  -2   6       94.76       78.40     16.81 o 
  10  -2   6       25.61       31.97      9.72 o 
  -6  -1   6        1.33        1.32      3.30 o 
  -5  -1   6       20.36       22.30      8.79 o 
  -4  -1   6       13.17       11.83      6.28 o 
  -3  -1   6      372.54      383.38     13.20 o 
  -2  -1   6      312.39      317.86      9.19 o 
  -1  -1   6      486.52      442.98     12.28 o 
   0  -1   6       70.25       69.84      4.23 o 
   1  -1   6       65.66       68.95      4.35 o 
   2  -1   6     1766.81     1828.56     21.22 o 
   3  -1   6      748.94      775.00     13.44 o 
   4  -1   6      983.64     1015.10     22.14 o 
   6  -1   6      446.75      448.99     13.80 o 
   7  -1   6       49.68       49.50      6.28 o 
   8  -1   6        0.14        4.71      2.93 o 
   9  -1   6      364.48      338.25     12.03 o 
  10  -1   6        6.23        3.99      3.00 o 
  -6   0   6       19.90       18.78      9.17 o 
  -5   0   6      755.34      781.41     16.29 o 
  -4   0   6      234.90      233.31      9.77 o 
  -3   0   6      251.59      250.12      9.68 o 
  -2   0   6       13.51        9.52      3.99 o 
  -1   0   6      510.95      476.78     12.14 o 
   0   0   6       32.64       33.79      8.54 o 
   1   0   6       29.21       19.92      5.96 o 
   2   0   6     1151.73     1201.61     15.68 o 
   3   0   6     1099.95     1106.01     15.62 o 
   4   0   6      240.12      229.34      7.37 o 
   5   0   6       20.22       23.12      7.22 o 
   6   0   6      149.06      149.39      6.81 o 
   7   0   6        9.79       10.44      3.70 o 
   8   0   6      167.12      151.72     14.92 o 
  10   0   6       33.80       30.16     10.04 o 
  11   0   6       21.17       21.80     11.59 o 
  -6   1   6      155.69      185.11     12.01 o 
  -5   1   6      534.73      553.39     15.39 o 
  -4   1   6       35.41       38.29      9.14 o 
  -3   1   6      414.15      413.27     14.77 o 
  -2   1   6      909.89      874.82      8.32 o 
  -1   1   6      111.50      106.23      3.57 o 
   0   1   6       83.79       73.19      3.62 o 
   1   1   6       43.72       38.31      3.87 o 
   2   1   6        9.80       16.40      2.20 o 
   3   1   6       69.28       62.70      3.50 o 
   4   1   6        3.25        4.34      1.39 o 
   5   1   6      125.67      112.10      4.78 o 
   6   1   6       58.53       69.43      9.15 o 
   7   1   6       86.38       84.35     13.82 o 
   8   1   6       82.11       80.29      9.01 o 
   9   1   6       30.63       39.57     12.70 o 
  10   1   6       23.42       28.53     12.66 o 
  11   1   6       28.42       26.44      8.40 o 
  -6   2   6      106.16      104.04      7.69 o 
  -5   2   6      140.85      129.65      7.78 o 
  -4   2   6     1608.44     1695.36     33.97 o 
  -3   2   6        1.59        1.49      0.62 o 
  -2   2   6      381.80      375.80      6.70 o 
  -1   2   6       18.31       16.90      2.56 o 
   0   2   6      260.02      232.05      3.41 o 
   1   2   6      759.87      824.31      8.52 o 
   2   2   6      511.37      478.08      5.11 o 
   3   2   6       89.21       96.27      4.09 o 
   4   2   6       19.13       14.56      3.80 o 
   5   2   6      201.29      190.78      7.04 o 
   6   2   6       41.99       48.71      7.96 o 
   7   2   6     2413.01     2452.56     41.66 o 
   8   2   6       70.29       81.60     12.84 o 
   9   2   6      110.21      113.98     12.18 o 
  10   2   6        0.20        0.92      2.20 o 
  -5   3   6        4.62        2.60      2.28 o 
  -4   3   6      114.57      111.52     11.25 o 
  -3   3   6      457.56      467.27     16.72 o 
  -2   3   6        0.34        0.47      0.43 o 
  -1   3   6      212.54      203.07      5.34 o 
   0   3   6       96.30      114.96      2.45 o 
   1   3   6        5.33        3.18      0.72 o 
   2   3   6       53.53       44.20      3.78 o 
   3   3   6       45.06       41.73      4.96 o 
   4   3   6      695.16      669.49     20.02 o 
   5   3   6       35.25       29.08      5.38 o 
   6   3   6       90.45       97.19      9.52 o 
   7   3   6      555.83      552.05     12.70 o 
   8   3   6       22.19       21.06      4.87 o 
   9   3   6      225.55      219.93      6.56 o 
  10   3   6       88.00       74.41     18.44 o 
  -4   4   6      150.15      146.24      5.15 o 
  -3   4   6        8.55        7.94      1.61 o 
  -2   4   6       65.13       61.56      4.48 o 
  -1   4   6        0.22        0.44      0.49 o 
   0   4   6        1.05        2.89      2.53 o 
   1   4   6      569.19      542.99      6.38 o 
   2   4   6       38.61       34.36      3.17 o 
   3   4   6      338.92      310.26      5.29 o 
   4   4   6       10.33       12.28      2.37 o 
   5   4   6      295.30      290.06      7.07 o 
   6   4   6      346.79      343.82      9.74 o 
   7   4   6      111.30      105.52     15.38 o 
   8   4   6      292.68      288.99     11.00 o 
   9   4   6       32.19       24.36      4.94 o 
  10   4   6      163.98      170.06     12.48 o 
  -4   5   6       15.77       17.63      6.19 o 
  -3   5   6       22.82       18.02      3.94 o 
  -2   5   6      164.80      167.55      7.57 o 
  -1   5   6       46.59       42.06     11.27 o 
   0   5   6       40.02       44.23     10.55 o 
   1   5   6      457.04      480.54     11.52 o 
   2   5   6      105.57      101.24      3.78 o 
   4   5   6      145.94      153.40      6.02 o 
   5   5   6      115.63      114.52      4.28 o 
   6   5   6        6.28        3.38      1.43 o 
   7   5   6      244.29      230.71      7.90 o 
   8   5   6      230.08      226.38      9.20 o 
   9   5   6      122.29      117.05     10.86 o 
  10   5   6       14.67       21.38      9.10 o 
  -4   6   6        0.01        1.34      1.21 o 
  -3   6   6       52.77       61.37     14.65 o 
  -2   6   6       44.76       43.40     11.18 o 
  -1   6   6      125.04      128.33      7.15 o 
   0   6   6      622.02      613.19     18.66 o 
   1   6   6      188.23      189.51      7.95 o 
   2   6   6      474.97      478.68      5.45 o 
   3   6   6        0.97        0.65      0.88 o 
   4   6   6      191.55      173.57      6.07 o 
   5   6   6        0.08        3.27      1.63 o 
   6   6   6        2.97        0.48      0.71 o 
   7   6   6      347.57      328.37      7.63 o 
   8   6   6        5.29        2.35      2.38 o 
   9   6   6      195.47      193.38     11.85 o 
  -4   7   6       24.24       17.01      6.37 o 
  -3   7   6      245.93      261.55      9.57 o 
  -2   7   6        2.27        0.76      0.99 o 
  -1   7   6      282.95      308.60     10.49 o 
   0   7   6       17.07       18.80      6.18 o 
   1   7   6       21.54       22.65      5.02 o 
   2   7   6      559.97      561.98     13.03 o 
   3   7   6      257.45      255.00      8.01 o 
   4   7   6       40.80       47.03      7.99 o 
   5   7   6      196.24      138.85     10.34 o 
   6   7   6      178.16      178.45      7.33 o 
   7   7   6        3.02        5.49      2.26 o 
   8   7   6      127.64      135.55      7.16 o 
  -4   8   6       85.26      103.17     10.64 o 
  -3   8   6       33.52       28.28     10.53 o 
  -2   8   6       12.93       12.23      5.87 o 
  -1   8   6       31.62       22.95      7.49 o 
   0   8   6      194.55      187.62      9.70 o 
   1   8   6      439.51      443.70     15.87 o 
   2   8   6        0.08        2.38      2.06 o 
   3   8   6       42.49       42.45      6.07 o 
   4   8   6        7.39        5.93      2.05 o 
   5   8   6      117.87      121.44      4.72 o 
   6   8   6       32.38       32.17      6.98 o 
   7   8   6       36.82       40.93      8.80 o 
   8   8   6       22.90       24.75      7.21 o 
  -3   9   6       54.20       33.81     11.74 o 
  -2   9   6       15.25       19.12      9.17 o 
  -1   9   6        1.59        3.36      3.20 o 
   0   9   6        1.31        0.92      2.58 o 
   1   9   6       52.00       44.82     18.47 o 
   2   9   6       63.13       53.11     19.12 o 
   3   9   6       15.47       16.29      5.06 o 
   4   9   6       16.62       21.17      6.50 o 
   5   9   6       26.85       33.48      9.50 o 
   6   9   6       57.71       47.03      8.84 o 
  -1  10   6      140.66      144.44     12.46 o 
   0  10   6      112.21      110.14     32.71 o 
   1  10   6      165.93      163.82     33.73 o 
   2  10   6      192.74      181.48     16.87 o 
   3  10   6      278.35      312.63     19.45 o 
   4  10   6       38.76       31.51     10.15 o 
   5  10   6       11.69        8.89      3.63 o 
   1  -8   7        2.09        2.71      1.92 o 
   2  -8   7       62.91       45.47     15.84 o 
   3  -8   7      143.07      125.24     10.35 o 
   4  -8   7       96.75       85.41     13.42 o 
  -1  -7   7        7.55        7.73      4.94 o 
   0  -7   7       48.96       49.19      8.82 o 
   1  -7   7       61.76       51.68     14.46 o 
   2  -7   7       18.13       11.65      6.23 o 
   3  -7   7       69.25       64.94     22.66 o 
   4  -7   7       14.07        8.67      4.37 o 
   5  -7   7        4.57        3.77      3.16 o 
   6  -7   7       40.28       31.73      4.32 o 
  -3  -6   7        0.61        4.17      3.00 o 
  -2  -6   7        2.59        8.75      2.61 o 
  -1  -6   7       21.64       20.46      4.77 o 
   0  -6   7       14.76       15.24      6.23 o 
   1  -6   7       62.82       64.94     12.35 o 
   2  -6   7        3.50        1.68      1.95 o 
   3  -6   7       57.93       54.41      9.05 o 
   4  -6   7        0.31        1.35      1.97 o 
   5  -6   7       20.08       19.12      9.05 o 
   6  -6   7       25.00       22.72      9.01 o 
   7  -6   7        0.56        3.18      2.28 o 
   8  -6   7      381.50      413.13     28.17 o 
  -4  -5   7       21.42       29.17     11.59 o 
  -2  -5   7        0.37        3.48      1.70 o 
  -1  -5   7       25.78       31.28     11.45 o 
   0  -5   7      133.21      159.45     28.39 o 
   1  -5   7       68.55       48.94     16.56 o 
   2  -5   7      249.50      259.82     17.01 o 
   3  -5   7       32.68       34.38     13.02 o 
   4  -5   7       69.39       71.23     11.43 o 
   5  -5   7       29.97       38.38     12.55 o 
   6  -5   7        2.13        5.58      2.53 o 
   7  -5   7      165.65      146.59     17.19 o 
   8  -5   7      256.17      225.45     22.09 o 
   9  -5   7      158.00      168.69     13.85 o 
  -4  -4   7       72.12       63.64     12.93 o 
  -3  -4   7       96.86       95.40      8.50 o 
  -2  -4   7       31.23       29.65     10.53 o 
  -1  -4   7      414.33      468.44     14.18 o 
   0  -4   7        3.68        6.93      3.59 o 
   1  -4   7     1957.77     2005.72     42.51 o 
   2  -4   7        8.39       15.96      6.52 o 
   3  -4   7      186.15      205.32      9.59 o 
   4  -4   7      111.15      111.12      9.88 o 
   5  -4   7       25.30       34.04      5.53 o 
   6  -4   7      221.93      220.27     25.93 o 
   7  -4   7       59.88       66.77     15.91 o 
   8  -4   7       13.02       11.90      4.61 o 
   9  -4   7       25.26       19.47      9.90 o 
  -5  -3   7       22.33       17.82     10.15 o 
  -4  -3   7       65.51       66.46      5.91 o 
  -3  -3   7        9.51       12.03      6.93 o 
  -2  -3   7      102.17       93.93      9.55 o 
  -1  -3   7      228.17      244.45     10.24 o 
   0  -3   7       96.39       93.98      8.33 o 
   1  -3   7       28.16       25.57     10.38 o 
   2  -3   7      135.59      124.23     11.25 o 
   3  -3   7      220.84      219.26      8.54 o 
   4  -3   7       17.19       11.54      3.38 o 
   5  -3   7      246.73      245.95     14.81 o 
   6  -3   7      847.61      863.11     22.21 o 
   7  -3   7       63.37       53.91     17.25 o 
   8  -3   7      111.47      106.78     19.09 o 
   9  -3   7       69.46       67.16     15.21 o 
  10  -3   7        0.50        4.21      3.83 o 
  -5  -2   7       63.68       65.66     12.24 o 
  -4  -2   7       25.64       28.50      7.68 o 
  -3  -2   7        7.05        4.24      2.94 o 
  -2  -2   7      285.71      280.68     10.69 o 
  -1  -2   7       15.04       15.17      4.82 o 
   0  -2   7      413.42      399.76     10.93 o 
   1  -2   7      543.41      528.71     12.48 o 
   2  -2   7      610.33      636.10     13.74 o 
   3  -2   7      174.42      152.40     11.52 o 
   4  -2   7        3.38        7.28      3.23 o 
   5  -2   7      854.02      869.56     18.24 o 
   6  -2   7      257.38      287.97     11.79 o 
   7  -2   7       38.19       38.20     12.59 o 
   8  -2   7       32.19       30.85     12.66 o 
   9  -2   7       17.65       14.19      6.63 o 
  10  -2   7      153.65      157.89     11.76 o 
  -5  -1   7      617.95      633.94     35.36 o 
  -4  -1   7       56.60       47.30     12.86 o 
  -3  -1   7      148.52      159.21     20.80 o 
  -2  -1   7        4.74        9.50      3.43 o 
  -1  -1   7      138.55      129.32      6.10 o 
   0  -1   7     1232.30     1253.66     17.57 o 
   1  -1   7        0.23        0.58      1.12 o 
   2  -1   7      201.29      195.35      7.64 o 
   3  -1   7       45.07       49.92     11.36 o 
   4  -1   7       18.06       30.86      9.17 o 
   5  -1   7       53.24       61.56     16.29 o 
   6  -1   7        3.17        1.90      2.40 o 
   8  -1   7      147.49      128.13     14.10 o 
   9  -1   7       18.82       16.54      7.73 o 
  10  -1   7       75.34       61.76      9.08 o 
  -6   0   7       13.63       10.64      7.33 o 
  -5   0   7      136.36      117.55      8.79 o 
  -4   0   7        3.10        6.86      3.38 o 
  -3   0   7       14.42       16.18      6.01 o 
  -2   0   7      172.03      171.89      7.55 o 
  -1   0   7       32.96       40.43     10.89 o 
   0   0   7      118.95      120.74      5.44 o 
   1   0   7      314.67      327.40      9.84 o 
   2   0   7        2.58        1.84      1.70 o 
   3   0   7      139.31      128.55      5.51 o 
   4   0   7      342.83      324.56     10.24 o 
   5   0   7      244.10      245.77      8.29 o 
   6   0   7      112.12      107.58      9.75 o 
   7   0   7        2.39        1.37      2.47 o 
   8   0   7      180.36      185.60      8.74 o 
   9   0   7       47.54       61.74     21.82 o 
  10   0   7       23.81       25.41      5.96 o 
  -6   1   7      153.83      163.67     12.62 o 
  -5   1   7       46.68       32.29      9.01 o 
  -4   1   7       46.75       53.78     10.49 o 
  -3   1   7      249.03      251.02      9.95 o 
  -2   1   7       59.39       56.45      6.37 o 
  -1   1   7     1115.30     1099.76     15.28 o 
   0   1   7      445.37      466.22     14.18 o 
   1   1   7       40.80       34.56      4.54 o 
   2   1   7      207.93      200.44      5.17 o 
   3   1   7      256.24      300.60     12.74 o 
   4   1   7        0.13        2.04      1.91 o 
   5   1   7      234.71      220.42     11.21 o 
   6   1   7       64.73       65.25      4.41 o 
   7   1   7      143.83      139.82      5.34 o 
   8   1   7        1.70        3.23      3.18 o 
   9   1   7       76.74       83.04     21.27 o 
  10   1   7       58.52       58.78     22.27 o 
  -5   2   7      156.40      152.80      9.91 o 
  -4   2   7       18.21       10.04      5.58 o 
  -3   2   7        8.39        9.14      3.41 o 
  -2   2   7        5.39        4.93      1.34 o 
  -1   2   7      302.12      325.70      7.13 o 
   0   2   7       70.53       63.52      4.42 o 
   1   2   7       96.23       93.85      4.26 o 
   2   2   7      257.19      254.30      5.72 o 
   3   2   7     1349.00     1345.89     42.73 o 
   4   2   7     1104.92     1147.71     23.50 o 
   5   2   7      406.84      387.11     12.24 o 
   6   2   7      278.99      262.10      6.58 o 
   7   2   7     1570.98     1396.91     35.88 o 
   8   2   7      140.11      138.10      6.64 o 
   9   2   7      109.46      112.66     12.23 o 
  10   2   7      108.91      119.08     23.86 o 
  -4   3   7      442.54      439.53      9.45 o 
  -3   3   7       83.05       86.02      4.71 o 
  -2   3   7        0.08        0.92      0.73 o 
  -1   3   7      200.33      193.65      8.12 o 
   0   3   7       51.79       43.23      4.20 o 
   1   3   7       95.64       88.41      5.56 o 
   2   3   7      460.30      434.88     12.00 o 
   3   3   7      183.79      202.12     12.65 o 
   4   3   7        5.83        2.57      1.41 o 
   5   3   7      323.59      331.29      6.58 o 
   6   3   7      362.94      354.63      9.92 o 
   7   3   7      214.09      209.07      6.42 o 
   8   3   7      175.78      155.25      7.96 o 
   9   3   7       13.73       11.64      4.03 o 
  10   3   7        0.40        3.18      1.82 o 
  -3   4   7       35.00       28.86      6.88 o 
  -2   4   7      125.67      118.36      3.24 o 
  -1   4   7      154.52      147.97      3.74 o 
   0   4   7       37.78       33.13      1.94 o 
   1   4   7       21.74       19.98      2.38 o 
   2   4   7       10.57        7.07      1.67 o 
   3   4   7       61.36       66.88      3.44 o 
   4   4   7      660.14      651.62     24.82 o 
   5   4   7      199.11      196.16      6.21 o 
   6   4   7      220.71      236.37      7.48 o 
   7   4   7       21.51       18.68      4.63 o 
   8   4   7      245.98      244.17     14.73 o 
   9   4   7       73.14       55.97      9.98 o 
  10   4   7      135.48      156.09      8.37 o 
  -3   5   7       73.83       49.99     10.22 o 
  -2   5   7      204.15      208.26      8.16 o 
  -1   5   7       23.86       27.14     10.19 o 
   0   5   7      111.36      123.69     18.62 o 
   1   5   7     1767.43     1850.56     24.31 o 
   2   5   7       95.48       89.79      6.95 o 
   3   5   7       16.44       14.90      2.18 o 
   4   5   7      220.23      219.92      8.73 o 
   5   5   7      396.61      387.84     10.54 o 
   6   5   7        0.30        1.94      1.52 o 
   7   5   7       31.97       41.66      5.47 o 
   8   5   7        2.07        4.36      3.10 o 
   9   5   7      130.01      136.59      8.04 o 
  10   5   7        2.75        2.00      1.68 o 
  -3   6   7      236.27      228.81      9.55 o 
  -2   6   7       10.20       16.85      6.00 o 
  -1   6   7       19.44       20.68      5.72 o 
   1   6   7     2666.92     2746.93     65.05 o 
   2   6   7      953.55      940.01     16.75 o 
   3   6   7      206.73      216.92     12.80 o 
   4   6   7      112.56      128.37      7.04 o 
   5   6   7       53.54       36.12      6.68 o 
   6   6   7      140.41      147.67     15.28 o 
   7   6   7        7.66        3.80      1.69 o 
   8   6   7       76.81       93.13     12.30 o 
   9   6   7       56.91       54.14     13.21 o 
  -3   7   7        8.39        6.12      3.90 o 
  -2   7   7        2.61        2.58      3.27 o 
  -1   7   7      231.70      241.92     12.24 o 
   0   7   7        0.00        1.57      2.09 o 
   1   7   7       56.44       50.73     13.54 o 
   2   7   7       50.78       52.14     14.05 o 
   3   7   7       30.93       28.06      5.23 o 
   4   7   7      135.34      121.03     12.07 o 
   5   7   7        0.32        0.22      0.97 o 
   6   7   7      334.14      336.90     15.04 o 
   7   7   7        2.40        1.81      1.39 o 
   8   7   7       92.90       94.89     10.22 o 
  -3   8   7        0.05        2.80      2.08 o 
  -2   8   7       65.87       67.38     16.09 o 
  -1   8   7       10.87       16.90      4.98 o 
   0   8   7      688.18      722.01     17.19 o 
   1   8   7      111.41      117.95     22.45 o 
   2   8   7       28.26       32.00      8.34 o 
   3   8   7      162.46      179.40      9.23 o 
   4   8   7      132.18      129.58     18.64 o 
   5   8   7      400.02      389.89      7.91 o 
   6   8   7       41.49       19.28      6.89 o 
   7   8   7       82.51       69.30     13.25 o 
  -2   9   7      159.95      157.44     13.02 o 
  -1   9   7      381.50      436.53     25.66 o 
   0   9   7      232.70      238.35     15.44 o 
   1   9   7       24.67       17.48      7.51 o 
   2   9   7      362.02      377.66     13.27 o 
   3   9   7        5.66        8.65      3.27 o 
   4   9   7       12.39        7.06      2.37 o 
   5   9   7       57.56       49.72     17.21 o 
   6   9   7       19.61       20.15      5.82 o 
   1  10   7       71.56       58.84     15.86 o 
   2  10   7       36.89       26.62     10.71 o 
   3  10   7      107.72      103.61     24.13 o 
   4  10   7      117.96      116.27     33.73 o 
   1  -7   8        5.01        6.61      3.14 o 
   2  -7   8       26.99       25.52     11.77 o 
   3  -7   8       78.13       63.15     21.06 o 
   4  -7   8        0.04        2.19      3.02 o 
   5  -7   8      164.47      154.61     13.24 o 
  -1  -6   8       20.52       15.58      5.55 o 
   1  -6   8      216.56      249.09     16.24 o 
   2  -6   8       65.85       62.85     13.40 o 
   3  -6   8      284.68      273.76     11.52 o 
   4  -6   8       30.52       23.35     11.61 o 
   5  -6   8      305.07      312.08     18.94 o 
   6  -6   8        1.53        0.51      2.26 o 
   7  -6   8       45.35       34.91     17.43 o 
  -2  -5   8      392.25      387.12     18.08 o 
  -1  -5   8       10.82       15.62      7.75 o 
   0  -5   8       30.68       27.74     10.29 o 
   1  -5   8       46.12       33.84     17.54 o 
   2  -5   8       75.44       58.84     16.36 o 
   3  -5   8      350.71      355.05     12.39 o 
   4  -5   8       59.69       56.40      9.79 o 
   5  -5   8       47.51       50.87     14.72 o 
   6  -5   8       34.13       32.47      8.60 o 
   7  -5   8       11.29       10.91      4.30 o 
   8  -5   8       17.70        7.04      3.94 o 
  -3  -4   8      263.49      267.37     17.17 o 
  -2  -4   8      237.53      229.95     38.27 o 
  -1  -4   8       64.48       77.93     14.39 o 
   0  -4   8      138.51      127.57     30.59 o 
   1  -4   8      259.51      222.13     15.64 o 
   2  -4   8      314.31      277.48     10.51 o 
   3  -4   8        3.19        6.23      3.77 o 
   4  -4   8      480.86      498.22     13.76 o 
   5  -4   8        1.91        2.20      2.02 o 
   6  -4   8       15.04       11.05      4.61 o 
   7  -4   8        6.01        8.33      3.18 o 
   8  -4   8      129.02      127.97     17.93 o 
   9  -4   8       21.28       20.61      7.58 o 
  -4  -3   8       31.72       27.29     10.98 o 
  -3  -3   8       80.38       84.36     26.96 o 
  -2  -3   8       24.05       17.39      5.78 o 
  -1  -3   8       65.96       70.63     20.77 o 
   0  -3   8       75.67       85.40      8.11 o 
   1  -3   8      254.70      255.56     10.60 o 
   2  -3   8     2994.78     2977.06     33.50 o 
   3  -3   8       69.35       73.21     15.22 o 
   4  -3   8        4.41        8.20      2.85 o 
   5  -3   8      121.08      139.74     19.25 o 
   6  -3   8       41.87       37.49     12.33 o 
   7  -3   8        0.22        0.16      1.14 o 
   8  -3   8       44.62       56.98     20.06 o 
   9  -3   8        2.96        3.76      3.47 o 
  -4  -2   8       57.28       53.55     18.71 o 
  -3  -2   8       36.24       30.81     12.79 o 
  -2  -2   8       56.30       54.25      4.91 o 
  -1  -2   8       80.36       90.39     15.69 o 
   0  -2   8        1.46        0.22      2.44 o 
   1  -2   8      106.03       90.42      7.64 o 
   2  -2   8      591.95      591.99     18.51 o 
   3  -2   8       77.69       88.94     14.81 o 
   4  -2   8      179.38      183.09      9.05 o 
   5  -2   8        3.81        4.28      2.58 o 
   6  -2   8      176.09      197.41     27.94 o 
   7  -2   8      175.46      171.44     16.81 o 
   8  -2   8        4.32        3.54      2.69 o 
   9  -2   8      235.00      234.46     15.31 o 
  10  -2   8       42.15       26.53     14.39 o 
  -5  -1   8      262.39      264.03     18.93 o 
  -4  -1   8      162.01      156.95     10.89 o 
  -3  -1   8       77.48       74.62     17.05 o 
  -2  -1   8       64.58       64.87     15.75 o 
  -1  -1   8      675.95      672.42     18.04 o 
   0  -1   8      175.94      167.41      8.24 o 
   1  -1   8       14.20       20.71      7.30 o 
   2  -1   8      108.97      115.90      6.07 o 
   3  -1   8      110.38      116.90      5.98 o 
   4  -1   8      222.14      206.04      8.05 o 
   5  -1   8        7.52       13.31      4.42 o 
   6  -1   8       48.77       54.14      9.77 o 
   7  -1   8       48.50       56.35     13.47 o 
   8  -1   8        2.70        4.95      3.85 o 
   9  -1   8      247.55      263.94     12.88 o 
  10  -1   8      106.50      117.78     19.59 o 
  -5   0   8      152.76      154.66     12.21 o 
  -4   0   8      358.36      369.98     20.71 o 
  -3   0   8      117.06      110.83     20.35 o 
  -2   0   8      633.38      632.51     13.27 o 
  -1   0   8        0.29        1.44      1.81 o 
   0   0   8        5.68        5.11      3.54 o 
   1   0   8      167.08      179.24      6.88 o 
   2   0   8        0.80        2.28      1.72 o 
   3   0   8      154.77      146.44     12.06 o 
   4   0   8       16.36       17.90      4.37 o 
   5   0   8        6.68        6.70      2.71 o 
   6   0   8      272.34      267.68     12.80 o 
   7   0   8      348.04      381.49     13.24 o 
   8   0   8      375.29      377.24     13.13 o 
   9   0   8       64.98       57.61     15.44 o 
  10   0   8      116.59      118.45     22.79 o 
  -5   1   8       19.34       19.96      9.01 o 
  -3   1   8        4.07        6.88      2.69 o 
  -2   1   8      829.70      834.65     20.28 o 
  -1   1   8        0.02        1.03      1.50 o 
   0   1   8     1398.88     1509.27     36.48 o 
   1   1   8       81.77       83.87      4.45 o 
   2   1   8       71.68       71.16      4.65 o 
   3   1   8      195.87      191.14      5.80 o 
   4   1   8      171.68      173.34      5.20 o 
   5   1   8      210.82      205.91      7.04 o 
   6   1   8       30.90       26.92      4.88 o 
   7   1   8      147.44      149.15      7.37 o 
   8   1   8      150.49      159.34      8.27 o 
   9   1   8        8.33        9.07      3.65 o 
  10   1   8        3.16        5.07      2.26 o 
  -4   2   8       79.65       67.07     13.11 o 
  -3   2   8      455.79      465.99     10.69 o 
  -2   2   8       49.52       53.08      4.42 o 
  -1   2   8       10.45       10.15      3.30 o 
   0   2   8        1.17        0.00      1.25 o 
   1   2   8        7.28        8.57      2.03 o 
   2   2   8      204.65      208.18     10.27 o 
   3   2   8        9.90       13.55      3.10 o 
   4   2   8      610.13      624.98     10.19 o 
   5   2   8        0.04        1.22      1.60 o 
   6   2   8      213.40      220.50      8.22 o 
   7   2   8       13.92       13.90      3.04 o 
   8   2   8        0.80        1.43      1.27 o 
   9   2   8      226.56      230.06     10.19 o 
  10   2   8        0.01        1.23      2.09 o 
  -2   3   8        7.06        6.47      2.12 o 
  -1   3   8      414.61      441.52      8.61 o 
   0   3   8       12.40       12.09      3.16 o 
   1   3   8        9.17        9.16      1.75 o 
   2   3   8       69.09       65.91      4.66 o 
   3   3   8        0.06        0.67      0.65 o 
   4   3   8        3.97        3.22      1.37 o 
   5   3   8      477.12      473.92     12.11 o 
   6   3   8       70.96       70.48      9.96 o 
   7   3   8      210.91      212.89      9.46 o 
   8   3   8        0.04        1.73      1.27 o 
   9   3   8        0.98        2.22      1.54 o 
  10   3   8      142.78      146.28     19.29 o 
  -3   4   8        0.28        0.56      0.88 o 
  -2   4   8        1.07        2.38      1.82 o 
  -1   4   8       38.99       32.67      7.10 o 
   0   4   8       13.39       14.19      2.94 o 
   1   4   8      367.01      384.73      9.76 o 
   2   4   8       57.97       51.65      7.48 o 
   3   4   8      669.84      684.80      8.74 o 
   4   4   8      769.11      748.45     37.80 o 
   5   4   8        0.46        1.21      0.96 o 
   6   4   8       11.55       13.41      3.02 o 
   7   4   8      262.07      262.72     11.12 o 
   8   4   8      161.04      157.14      7.50 o 
   9   4   8       65.98       56.91     10.03 o 
  10   4   8       12.59       14.03      3.79 o 
  -3   5   8       41.88       21.24      8.79 o 
  -2   5   8      526.60      525.76     12.08 o 
  -1   5   8       65.08       68.25     12.57 o 
   0   5   8       60.56       76.55     13.87 o 
   1   5   8        2.47        2.78      1.50 o 
   2   5   8      597.21      602.10     11.56 o 
   3   5   8      164.25      170.95      7.70 o 
   4   5   8      479.53      480.92     16.41 o 
   5   5   8        8.44        6.47      1.78 o 
   6   5   8       11.51       15.50      3.70 o 
   7   5   8      206.18      216.66      9.52 o 
   8   5   8       16.39       17.84      5.11 o 
   9   5   8      397.60      415.19     16.68 o 
  -2   6   8      161.70      124.18     22.94 o 
  -1   6   8      137.93      147.73      7.08 o 
   0   6   8       52.42       47.21     11.90 o 
   1   6   8       30.92       39.88     12.82 o 
   2   6   8      166.65      182.15      8.98 o 
   3   6   8      823.81      802.59     13.14 o 
   4   6   8      158.56      167.26      9.35 o 
   5   6   8      113.23       89.61      4.49 o 
   6   6   8      308.97      316.73      9.69 o 
   7   6   8        2.50        3.43      1.83 o 
   8   6   8       82.20       73.09     11.29 o 
   9   6   8       41.53       41.73      9.63 o 
  -2   7   8       46.15       61.13      5.76 o 
  -1   7   8       38.44       43.79     11.56 o 
   0   7   8       28.67       14.54      6.07 o 
   1   7   8      614.03      617.25     15.82 o 
   2   7   8      532.81      544.49     15.01 o 
   3   7   8      270.85      288.14     11.12 o 
   4   7   8      141.35      124.50      5.78 o 
   5   7   8      290.50      272.01     12.12 o 
   6   7   8      111.82      100.89      5.48 o 
   7   7   8        0.29        2.88      1.68 o 
   8   7   8       78.83       73.89     17.05 o 
  -2   8   8       57.57       52.25     17.54 o 
  -1   8   8       17.06       15.01      5.63 o 
   0   8   8        0.39        1.61      2.80 o 
   1   8   8      334.58      358.69     12.75 o 
   2   8   8      119.70      111.34     22.86 o 
   3   8   8      299.40      321.17     41.21 o 
   4   8   8        4.06        4.88      3.43 o 
   5   8   8       38.20       39.08     13.94 o 
   6   8   8        0.22        0.79      1.27 o 
   7   8   8       23.74       20.17      4.84 o 
   0   9   8      129.85      141.37     11.36 o 
   1   9   8        5.19        5.74      4.01 o 
   2   9   8      109.35      105.74     29.85 o 
   3   9   8       11.58       12.37      3.56 o 
   4   9   8       64.11       45.22     17.84 o 
   5   9   8        0.33        1.34      2.33 o 
   6   9   8       32.76       40.49     14.56 o 
   1  -6   9       50.81       32.81     17.12 o 
   2  -6   9       51.06       44.12     13.24 o 
   3  -6   9       15.38       16.36      5.69 o 
   4  -6   9       31.02       23.19      9.97 o 
   5  -6   9        1.66        2.82      2.58 o 
   6  -6   9       67.98       51.79     19.74 o 
  -1  -5   9       21.73       17.70      8.13 o 
   1  -5   9       59.08       30.85     15.31 o 
   2  -5   9        3.40        6.10      5.92 o 
   3  -5   9      284.10      302.22     12.32 o 
   4  -5   9       70.81       63.88     10.66 o 
   5  -5   9        3.30        1.03      1.46 o 
   7  -5   9       67.78       54.14     22.83 o 
  -2  -4   9       75.71       64.02     22.19 o 
  -1  -4   9       15.42       12.55      6.25 o 
   0  -4   9        5.81        4.41      2.80 o 
   1  -4   9      187.37      172.11     28.79 o 
   2  -4   9        9.07       12.53      3.76 o 
   3  -4   9       81.20       78.99     13.60 o 
   4  -4   9        0.04        0.85      1.01 o 
   5  -4   9        0.02        1.08      1.46 o 
   6  -4   9      447.68      459.85     14.63 o 
   7  -4   9       46.00       35.31     11.83 o 
   8  -4   9       37.75       33.59     13.24 o 
  -3  -3   9        5.61        6.65      4.71 o 
  -2  -3   9       39.23       41.83     12.17 o 
  -1  -3   9        8.63        4.08      4.61 o 
   0  -3   9        0.94        2.24      1.91 o 
   1  -3   9      323.30      330.43     11.65 o 
   2  -3   9      460.07      463.60     13.45 o 
   3  -3   9      248.10      243.84     10.35 o 
   4  -3   9        0.22        2.94      2.76 o 
   5  -3   9       98.45      109.04     13.89 o 
   6  -3   9       22.93       13.96      5.82 o 
   7  -3   9       59.90       71.79     17.75 o 
   8  -3   9      114.93      121.03     25.45 o 
   9  -3   9       13.78       13.11      4.50 o 
  -3  -2   9      107.07       93.51      8.24 o 
  -2  -2   9        5.86        3.20      3.25 o 
  -1  -2   9        5.63        3.18      2.40 o 
   0  -2   9      744.25      755.89     17.72 o 
   1  -2   9        5.77        2.62      2.55 o 
   2  -2   9      169.64      168.46     12.17 o 
   3  -2   9        1.21        1.64      2.13 o 
   4  -2   9      168.11      177.90      8.81 o 
   5  -2   9      204.61      203.94      9.41 o 
   6  -2   9        0.26        1.90      2.73 o 
   7  -2   9        0.20        1.28      1.50 o 
   8  -2   9        1.50        2.58      3.61 o 
   9  -2   9        0.05        1.77      2.04 o 
  -4  -1   9      128.28      124.88     16.34 o 
  -3  -1   9      130.39      134.49     17.52 o 
  -2  -1   9       20.94       14.77      5.45 o 
  -1  -1   9        0.06        1.32      2.00 o 
   0  -1   9      595.20      618.91     14.66 o 
   1  -1   9      302.34      294.89     11.03 o 
   2  -1   9      330.16      350.50     12.14 o 
   3  -1   9      195.04      188.43      8.85 o 
   4  -1   9        7.77       11.49      3.88 o 
   5  -1   9        3.29        4.28      2.64 o 
   6  -1   9       90.75      111.23     25.95 o 
   7  -1   9       36.80       40.81     11.65 o 
   8  -1   9      166.70      187.62      9.37 o 
   9  -1   9       55.25       42.44     14.61 o 
  10  -1   9       92.59       69.55     11.97 o 
  -4   0   9        6.11        4.41      3.45 o 
  -3   0   9       59.23       43.34     15.55 o 
  -2   0   9        3.65        3.27      1.93 o 
  -1   0   9      563.06      548.25     12.80 o 
   0   0   9      103.79      111.97      6.12 o 
   1   0   9       38.67       45.24     12.79 o 
   2   0   9       73.68       69.82     10.10 o 
   3   0   9       19.57       17.77      5.65 o 
   4   0   9      331.83      326.96     13.00 o 
   5   0   9       28.41       32.63     10.22 o 
   6   0   9       39.08       32.90      7.84 o 
   7   0   9        0.68        3.50      2.49 o 
   8   0   9       11.62       17.95      4.30 o 
   9   0   9        1.80        2.78      3.59 o 
  10   0   9        0.41        5.54      4.17 o 
  -3   1   9       59.09       51.85     15.51 o 
  -2   1   9       47.12       43.32      9.46 o 
  -1   1   9       29.60       22.94      8.83 o 
   0   1   9       33.37       37.53      9.30 o 
   1   1   9       48.65       54.16      9.93 o 
   2   1   9      353.84      367.02     12.39 o 
   3   1   9      103.42      117.38      6.04 o 
   4   1   9      391.09      415.77     10.11 o 
   5   1   9       81.90       79.25     11.07 o 
   6   1   9       30.89       28.35      8.85 o 
   7   1   9     1581.43     1656.57     23.98 o 
   8   1   9     1678.08     1705.85     25.99 o 
   9   1   9       16.09       13.42      4.23 o 
  10   1   9       33.46       35.90     10.94 o 
  -2   2   9       30.84       25.93      7.46 o 
  -1   2   9       93.81       94.47     12.28 o 
   0   2   9       18.18       16.52      3.31 o 
   1   2   9        5.37        4.32      1.33 o 
   2   2   9      155.57      150.54      6.77 o 
   3   2   9        2.04        1.60      0.89 o 
   4   2   9       27.46       26.44      5.73 o 
   5   2   9      215.09      219.57     12.26 o 
   6   2   9      829.37      840.95     15.20 o 
   7   2   9       41.99       39.87      6.75 o 
   8   2   9      367.68      353.18      8.50 o 
   9   2   9      110.90      117.31     25.99 o 
  10   2   9        8.16       10.71      3.79 o 
  -2   3   9        7.49        4.06      2.38 o 
  -1   3   9       29.36       31.93      4.48 o 
   0   3   9       41.99       35.87      6.59 o 
   1   3   9      102.86       85.09      4.76 o 
   2   3   9        0.21        0.91      1.11 o 
   3   3   9      141.61      153.99      6.07 o 
   4   3   9      269.05      268.66     10.78 o 
   5   3   9       16.46       16.49      4.24 o 
   6   3   9      591.70      610.04     13.45 o 
   7   3   9      149.38      137.35     10.70 o 
   8   3   9      777.56      815.47     14.55 o 
   9   3   9       31.26       34.31      6.82 o 
  10   3   9       68.06       58.42     10.81 o 
  -2   4   9      189.95      192.10      9.43 o 
  -1   4   9       87.64       84.03     16.43 o 
   0   4   9      450.04      464.85     12.61 o 
   1   4   9     1136.00     1180.91     17.61 o 
   2   4   9      471.73      478.62      9.03 o 
   3   4   9       58.57       57.07      4.68 o 
   4   4   9      267.82      259.30      6.89 o 
   5   4   9     1180.19     1217.69     19.40 o 
   6   4   9       31.25       29.25      5.69 o 
   7   4   9       32.94       31.64      7.20 o 
   8   4   9       57.19       57.04     11.85 o 
   9   4   9       45.86       42.75      9.83 o 
  10   4   9       18.29       14.56      5.37 o 
  -2   5   9       61.82       62.11     17.16 o 
   0   5   9      118.49      110.20      6.39 o 
   1   5   9      370.39      365.25     11.36 o 
   3   5   9      326.81      324.98      7.05 o 
   4   5   9       11.91       13.02      3.33 o 
   5   5   9       49.92       51.23      8.38 o 
   6   5   9       75.94       64.99      8.93 o 
   7   5   9      230.35      229.85     10.38 o 
   8   5   9       18.68       16.37      3.52 o 
   9   5   9       60.20       53.65     15.21 o 
  -2   6   9       52.11       33.63     13.67 o 
  -1   6   9      294.05      293.79     10.33 o 
   0   6   9       55.13       56.00     13.47 o 
   1   6   9       18.67       21.62      7.77 o 
   2   6   9      252.13      256.17     10.26 o 
   3   6   9       23.76       20.88      5.60 o 
   4   6   9      240.51      256.57      6.41 o 
   5   6   9       47.24       40.35      6.13 o 
   6   6   9      518.38      482.38     18.19 o 
   7   6   9        2.38        2.93      1.43 o 
   8   6   9        9.76        7.30      2.73 o 
   9   6   9        3.70        3.77      1.70 o 
  -2   7   9        4.32        7.57      3.20 o 
  -1   7   9      110.50      114.77      9.03 o 
   0   7   9        1.43        1.93      3.43 o 
   1   7   9       14.74       20.82      4.68 o 
   2   7   9        0.02        3.34      2.71 o 
   3   7   9       55.89       65.09     15.68 o 
   4   7   9       25.29       17.03      6.03 o 
   5   7   9        3.19        5.82      3.14 o 
   6   7   9        0.21        1.03      1.33 o 
   7   7   9      119.28      108.80     17.28 o 
   8   7   9       42.62       34.21      8.67 o 
  -1   8   9       28.79       28.95      9.66 o 
   0   8   9       95.57       97.66     24.22 o 
   1   8   9        4.79        2.98      2.37 o 
   2   8   9       50.14       53.69     11.67 o 
   3   8   9       48.97       50.95     14.75 o 
   4   8   9        7.08        6.21      3.23 o 
   5   8   9      245.81      268.70     40.80 o 
   6   8   9       42.81       36.64     15.30 o 
   7   8   9       47.12       46.05     10.60 o 
   1   9   9       62.05       59.78     20.62 o 
   2   9   9       51.18       47.50     16.80 o 
   3   9   9      258.90      268.15     17.50 o 
   4   9   9        6.84        8.20      3.43 o 
   5   9   9       36.76       52.07     15.78 o 
   1  -5  10      218.15      212.22     16.83 o 
   2  -5  10      588.49      465.97     32.42 o 
   3  -5  10      151.85      128.28     27.90 o 
   4  -5  10      454.13      452.68     26.11 o 
   5  -5  10        9.35        6.50      3.83 o 
   6  -5  10        6.34        9.43      4.10 o 
   0  -4  10        5.32        9.08      4.46 o 
   1  -4  10       85.14       77.69     21.65 o 
   2  -4  10     1401.18     1313.37     25.17 o 
   3  -4  10      347.55      304.55     26.35 o 
   4  -4  10       80.39       69.80     26.93 o 
   5  -4  10        0.11        3.09      2.38 o 
   6  -4  10      384.76      367.90     23.69 o 
   7  -4  10        6.73        3.50      3.00 o 
  -1  -3  10       31.24       25.81     12.23 o 
   1  -3  10       25.46       14.48      9.23 o 
   2  -3  10       18.53       17.81      5.85 o 
   3  -3  10       48.66       61.31     14.07 o 
   4  -3  10        7.00        8.02      3.81 o 
   5  -3  10       54.49       39.62     16.60 o 
   6  -3  10      119.72      117.49     26.91 o 
   7  -3  10        4.03        6.25      3.07 o 
   8  -3  10        0.14        3.70      3.97 o 
  -2  -2  10      112.13      108.39     17.16 o 
  -1  -2  10       39.72       26.94     13.63 o 
   1  -2  10       59.70       48.81     19.85 o 
   2  -2  10      183.47      184.08      8.83 o 
   3  -2  10        0.01        2.55      2.47 o 
   4  -2  10        3.90        5.49      1.99 o 
   5  -2  10       65.04       71.24     17.84 o 
   6  -2  10        2.56        3.30      3.12 o 
   7  -2  10       47.90       40.31     14.79 o 
   8  -2  10        5.70        3.97      2.42 o 
   9  -2  10      108.63       84.10     28.97 o 
  -2  -1  10       10.29        9.90      2.85 o 
  -1  -1  10       66.39       78.96     13.40 o 
   1  -1  10       51.06       45.06     18.58 o 
   2  -1  10        1.76        3.02      1.54 o 
   3  -1  10       28.15       26.31      8.42 o 
   4  -1  10       56.33       51.63     12.32 o 
   5  -1  10      110.82      117.04      7.58 o 
   6  -1  10      160.50      156.39      8.36 o 
   7  -1  10        4.07        1.73      2.98 o 
   8  -1  10      172.97      187.02     13.20 o 
   9  -1  10      150.67      156.57     11.85 o 
  -3   0  10        4.79        5.22      3.49 o 
  -2   0  10       35.53       29.18      9.37 o 
  -1   0  10        2.60        3.41      2.76 o 
   1   0  10       60.25       77.19     18.33 o 
   2   0  10       14.78       10.28      3.45 o 
   3   0  10      122.90      120.46      6.66 o 
   4   0  10      291.02      287.31     11.20 o 
   5   0  10      199.03      209.16      9.34 o 
   6   0  10        0.61        0.00      1.81 o 
   7   0  10        2.65        4.88      3.65 o 
   8   0  10      548.44      574.96     16.13 o 
   9   0  10       10.56       13.22      4.89 o 
  -2   1  10      111.97      116.37      8.45 o 
  -1   1  10       23.33       22.07      5.53 o 
   0   1  10       16.11       16.15      4.55 o 
   1   1  10       12.32        8.87      3.32 o 
   2   1  10       32.94       29.73      7.33 o 
   3   1  10      201.87      200.30      9.82 o 
   4   1  10      840.86      818.11     21.85 o 
   5   1  10       66.08       83.63      9.75 o 
   6   1  10        0.01        1.73      1.23 o 
   7   1  10       31.86       28.08      9.97 o 
   8   1  10        1.90        2.02      3.05 o 
   9   1  10      139.21      123.33     31.93 o 
  10   1  10       67.52       51.18     18.69 o 
  -1   2  10       97.71       97.00     15.10 o 
   0   2  10      123.13      117.98      5.85 o 
   1   2  10        0.24        1.28      0.88 o 
   2   2  10      503.19      479.41     11.10 o 
   3   2  10        0.57        1.22      1.29 o 
   4   2  10      144.20      135.75      7.98 o 
   5   2  10        2.68        2.55      1.59 o 
   6   2  10       17.06       11.66      3.27 o 
   7   2  10      588.06      608.67     11.00 o 
   8   2  10       38.70       26.68      5.85 o 
   9   2  10      176.21      182.11     12.77 o 
  10   2  10        0.82        4.05      4.97 o 
  -1   3  10      108.81      110.45      6.30 o 
   0   3  10        5.34        5.63      3.58 o 
   1   3  10       34.86       41.40      8.20 o 
   2   3  10      217.93      204.88      6.77 o 
   3   3  10       62.47       53.30      3.60 o 
   4   3  10        1.47        2.13      1.19 o 
   5   3  10       20.61       27.02      7.30 o 
   6   3  10       25.27       26.12      5.68 o 
   7   3  10       20.32       18.94      4.67 o 
   8   3  10       18.99       16.69      4.29 o 
   9   3  10        1.89        2.21      1.71 o 
  -1   4  10        3.24        1.97      2.08 o 
   0   4  10        2.42        2.17      1.75 o 
   1   4  10      223.84      217.52     29.74 o 
   2   4  10      699.99      728.92      9.03 o 
   3   4  10      220.32      234.53      6.75 o 
   4   4  10       10.76        7.78      1.86 o 
   5   4  10        0.10        1.42      1.19 o 
   6   4  10       21.25       17.29      4.85 o 
   7   4  10      139.78      147.58      5.85 o 
   8   4  10       30.17       27.48      5.92 o 
   9   4  10      234.76      259.91     12.46 o 
  -1   5  10       13.04       13.31      6.12 o 
   0   5  10       12.43       17.63      5.96 o 
   1   5  10        6.92        6.95      2.69 o 
   2   5  10      528.22      535.87     21.47 o 
   3   5  10       38.93       50.89     11.27 o 
   4   5  10       96.45       98.60      6.63 o 
   5   5  10       56.11       47.64      8.18 o 
   6   5  10       91.68       99.42      5.76 o 
   7   5  10        3.27        2.95      1.86 o 
   8   5  10        2.68        1.35      1.35 o 
   9   5  10       34.94       36.12      7.72 o 
  -1   6  10       11.90       13.40      5.72 o 
   0   6  10        0.29        1.25      1.48 o 
   1   6  10      216.68      216.98      9.68 o 
   2   6  10      550.58      547.51     15.10 o 
   3   6  10      307.73      312.17     11.85 o 
   4   6  10       69.99       60.44     15.59 o 
   5   6  10      105.30      102.13     16.40 o 
   6   6  10      270.94      265.68      8.03 o 
   7   6  10        6.35        6.99      2.94 o 
   8   6  10      320.50      343.92     15.05 o 
  -1   7  10       14.37       10.85      4.26 o 
   0   7  10       41.65       36.03     12.73 o 
   1   7  10        6.79        7.55      3.77 o 
   2   7  10        9.72       11.43      6.70 o 
   3   7  10      146.59      147.35     33.43 o 
   4   7  10        4.64        4.73      2.98 o 
   5   7  10       77.94       88.80     19.74 o 
   6   7  10        0.05        2.73      2.82 o 
   7   7  10        0.02        2.37      2.06 o 
   1   8  10        0.88        0.38      2.06 o 
   2   8  10      128.17      116.16     30.23 o 
   3   8  10        0.17        1.79      2.40 o 
   4   8  10       34.12       30.32     11.29 o 
   5   8  10       39.70       26.11      8.05 o 
   6   8  10       80.12       77.49     18.19 o 
   2  -4  11       15.76        8.04      6.56 o 
   3  -4  11      433.73      395.48     27.61 o 
   4  -4  11      100.17      116.99     10.84 o 
   5  -4  11       28.21       22.27     10.40 o 
   6  -4  11        0.04        1.86      1.82 o 
   1  -3  11       33.62       23.51     13.42 o 
   2  -3  11        3.46        2.06      1.82 o 
   3  -3  11       11.72        4.79      4.23 o 
   4  -3  11       92.88      100.37     21.29 o 
   5  -3  11       67.72       61.15     21.62 o 
   6  -3  11       25.09       22.32     10.40 o 
   7  -3  11       30.12       25.48     12.32 o 
   0  -2  11       42.57       34.71     16.07 o 
   1  -2  11       31.96       15.48      9.52 o 
   2  -2  11       70.10       60.28     16.90 o 
   3  -2  11        4.86        4.48      3.77 o 
   4  -2  11        5.72        6.32      3.72 o 
   5  -2  11       33.01       36.53     11.20 o 
   6  -2  11       79.37       89.94     17.45 o 
   7  -2  11      117.55      127.77     10.28 o 
   8  -2  11       29.31       35.43     12.68 o 
  -1  -1  11        0.78        2.56      2.58 o 
   0  -1  11        4.08        5.33      3.18 o 
   1  -1  11       63.10       46.99     18.89 o 
   2  -1  11      133.31      140.79      8.07 o 
   3  -1  11       17.03       11.86      7.60 o 
   4  -1  11      189.96      193.31      9.10 o 
   5  -1  11       33.89       23.39      5.54 o 
   6  -1  11      222.54      242.01     13.62 o 
   7  -1  11       52.75       51.51     15.66 o 
   8  -1  11      512.20      552.18     32.13 o 
  -1   0  11       18.46       20.08      6.88 o 
   0   0  11      159.67      174.89     11.59 o 
   1   0  11       51.11       41.19     17.73 o 
   2   0  11       18.84       12.12      5.62 o 
   3   0  11       13.59       19.07      7.75 o 
   4   0  11        5.42        4.73      1.84 o 
   5   0  11      106.59      131.47     22.65 o 
   6   0  11       40.70       42.73     14.90 o 
   7   0  11      145.70      148.01      8.52 o 
   8   0  11      663.62      668.77     35.83 o 
   9   0  11       65.23       49.84     16.98 o 
  -1   1  11       39.46       27.88     13.53 o 
   0   1  11       20.42       15.64      7.48 o 
   1   1  11       89.72       85.38      5.80 o 
   2   1  11      116.30      138.64     10.47 o 
   4   1  11        5.74        1.81      1.61 o 
   5   1  11       19.81       21.20      6.61 o 
   6   1  11       22.14       20.86      6.54 o 
   7   1  11      132.76      150.31      8.29 o 
   8   1  11      280.51      285.45     17.68 o 
   9   1  11       79.16       83.16     17.86 o 
   1   2  11       56.60       52.48     14.05 o 
   2   2  11       17.92       24.69      6.70 o 
   3   2  11        0.04        1.69      0.73 o 
   4   2  11      111.52      112.79      6.16 o 
   5   2  11       21.99       19.59      4.07 o 
   6   2  11       47.06       48.78      9.33 o 
   7   2  11       33.30       30.63      5.14 o 
   8   2  11      218.11      211.47     36.79 o 
   9   2  11       94.34       86.61      8.70 o 
   0   3  11       68.19       46.18     14.32 o 
   1   3  11      345.43      349.79     14.47 o 
   2   3  11      423.42      381.23     17.47 o 
   3   3  11       24.74       29.10      6.70 o 
   4   3  11        9.14        7.88      2.11 o 
   5   3  11       64.19       62.00     13.51 o 
   6   3  11       23.72       24.08      5.44 o 
   7   3  11        0.62        0.82      1.58 o 
   8   3  11       90.15       97.15     13.29 o 
   9   3  11       41.99       33.06      9.14 o 
  -1   4  11        1.71        2.65      2.24 o 
   0   4  11      191.54      189.75     13.42 o 
   1   4  11        8.49        3.81      3.90 o 
   3   4  11       60.05       56.08      4.90 o 
   4   4  11       56.15       48.76      3.62 o 
   5   4  11       97.03      105.43      5.53 o 
   6   4  11       61.50       50.79     10.05 o 
   7   4  11      200.43      203.13     12.14 o 
   8   4  11        1.08        1.80      1.10 o 
   9   4  11       41.57       34.56     10.21 o 
  -1   5  11       12.72       14.23      6.05 o 
   0   5  11       40.26       38.45      9.77 o 
   1   5  11       55.22       50.60     14.03 o 
   2   5  11      342.52      343.78     12.33 o 
   4   5  11       45.67       38.39     10.00 o 
   5   5  11        0.02        0.90      0.70 o 
   6   5  11      229.83      225.16      9.99 o 
   7   5  11       28.76       35.45      7.80 o 
   8   5  11        0.03        3.23      1.81 o 
   0   6  11       19.78       12.44      4.28 o 
   1   6  11      206.47      219.15     14.57 o 
   2   6  11        0.01        1.44      1.90 o 
   3   6  11      230.02      231.76     15.28 o 
   4   6  11       80.79       81.74     21.69 o 
   5   6  11        7.62        9.19      4.14 o 
   6   6  11        5.28        9.35      4.30 o 
   7   6  11       48.60       46.93     10.43 o 
   1   7  11      163.51      170.03     13.85 o 
   2   7  11       25.83       22.12      5.20 o 
   3   7  11      255.93      315.70     19.72 o 
   4   7  11      132.08      120.13     31.66 o 
   5   7  11       93.18       94.11     22.23 o 
   6   7  11        1.41        4.08      3.83 o 
   4  -3  12        0.02        2.84      2.82 o 
   2  -2  12       67.95       82.68     23.93 o 
   3  -2  12      119.69      108.28     12.14 o 
   4  -2  12        5.81        5.92      2.58 o 
   5  -2  12        0.05        2.13      1.55 o 
   6  -2  12        1.01        2.44      1.66 o 
   1  -1  12       47.62       43.88     18.11 o 
   2  -1  12        1.79        0.43      1.52 o 
   3  -1  12       55.53       58.10     18.91 o 
   4  -1  12      406.15      380.62     22.07 o 
   5  -1  12      292.68      285.57     17.68 o 
   6  -1  12        2.07        2.82      3.41 o 
   7  -1  12        4.19        3.61      1.68 o 
   0   0  12        6.29        3.77      4.23 o 
   1   0  12      220.46      267.98     16.56 o 
   2   0  12       48.33       40.27     22.23 o 
   3   0  12       55.30       62.74     15.30 o 
   4   0  12      303.18      273.02     21.49 o 
   5   0  12        8.24        2.11      2.37 o 
   6   0  12        6.15        2.51      3.32 o 
   7   0  12       20.77       26.38     11.02 o 
   8   0  12      162.68      163.62     13.63 o 
   1   1  12        4.36        2.31      3.05 o 
   2   1  12      163.34      172.43     11.70 o 
   3   1  12       17.44       12.35      6.37 o 
   4   1  12      188.32      175.79     11.83 o 
   5   1  12       94.45      113.45      8.79 o 
   6   1  12      103.23      105.68      8.94 o 
   7   1  12       82.00       82.42     24.09 o 
   8   1  12       11.75        8.56      3.68 o 
   2   2  12      469.58      477.65     25.54 o 
   3   2  12       63.09       50.57     14.94 o 
   4   2  12       45.46       45.58     13.58 o 
   5   2  12       31.46       29.18      9.91 o 
   6   2  12       98.16       83.69     21.91 o 
   7   2  12        1.22        2.04      2.46 o 
   8   2  12       25.79       23.87     10.94 o 
   2   3  12      662.76      717.21     18.42 o 
   3   3  12        8.82        4.50      2.18 o 
   4   3  12       64.69       50.10      9.60 o 
   5   3  12      240.01      250.63     11.28 o 
   6   3  12        2.47        1.99      1.76 o 
   7   3  12      174.75      196.92      9.54 o 
   8   3  12       18.85       19.47      6.73 o 
   0   4  12       56.31       47.91     13.35 o 
   1   4  12      148.80      122.79      9.72 o 
   2   4  12      219.34      181.93     12.66 o 
   3   4  12      702.80      672.93     35.99 o 
   4   4  12       92.23       89.72     16.27 o 
   5   4  12      135.86      134.49     15.07 o 
   6   4  12       17.29        9.09      2.75 o 
   7   4  12      201.05      214.14     27.73 o 
   8   4  12        0.69        2.15      1.48 o 
   1   5  12      112.32      121.92     10.87 o 
   2   5  12      201.49      195.29     38.18 o 
   3   5  12       74.71       69.62     22.19 o 
   4   5  12      129.28      126.18     25.54 o 
   5   5  12       10.15        7.31      2.73 o 
   6   5  12      481.73      512.29     29.11 o 
   7   5  12       31.19       12.15      3.89 o 
   2   6  12       48.58       36.26     12.01 o 
   3   6  12       39.62       47.82     12.33 o 
   4   6  12       46.80       41.57     13.73 o 
   5   6  12        1.18        2.31      2.89 o 
   6   6  12       77.27       66.37     17.50 o 
   3   0  13       40.04       30.54     11.81 o 
   4   0  13        2.58        4.91      3.63 o 
   5   0  13        4.06        1.81      2.82 o 
   6   0  13        2.30        1.54      3.72 o 
   3   1  13       10.26        7.98      3.47 o 
   4   1  13      129.63      139.92     11.68 o 
   5   1  13       25.58       13.02      7.22 o 
   3   2  13       12.91       10.84      8.96 o 
   4   2  13       70.57       81.32     12.97 o 
   5   2  13        0.69        2.19      2.02 o 
   6   2  13       41.83       34.37     11.20 o 
   4   3  13       30.12       17.25      9.43 o 
   5   3  13       75.84       62.12     16.91 o 
   6   3  13       99.10       99.38      7.82 o 
   3   4  13      507.41      538.22     37.29 o 
   4   4  13       11.51       11.36      5.31 o 
   5   4  13       11.73        6.39      3.92 o 
   6   4  13       36.35       26.20     12.06 o 
                                                 
